# Supplementary material for: Inhibition of Phosphodiesterase 10A by MP‐10 Rescues Behavioral Deficits and Normalizes Microglial Morphology and Synaptic Pruning in A Mouse Model of FOXP1 Syndrome
Source: Adv Sci (Weinh). 2025 Jun 26;12(36):e00623. doi: 10.1002/advs.202500623 (PMC12462984; doi:10.1002/advs.202500623)
Supplement: Supplementary file 2 — Supporting Information [file ADVS-12-e00623-s001.xlsx]

## Sheet: Graphpad Prism Statistik
Multiple unpaired t-test (5% FDR)
Genes	P-value	Q-value (5% FDR)	Foxp1+/-/WT		Genes	P-value	Q-value (5% FDR)	Foxp1+/-+ MP-10/WT		Genes	P-value	Q-value (5% FDR)	Foxp1+/-+ MP-10/Foxp1+/-
Ifi30	5.27282e-05	0.0286421	1.49813		Dapk1	1.327e-07	6.33861e-05	1.2742		Blnk	0.002737	0.625448	0.716975		1% Q-value	adjusted Significance
Fcrls	0.000124787	0.0286421	0.731768		Smarca4	7.213e-07	0.000172306	1.16998		Cdk20	0.002845	0.625448	0.857696		5% Q-value	adjusted Significance
Fcgr2b	0.000147184	0.0286421	1.52102		Apc	2.3288e-06	0.000310965	1.29469		Grin2a	0.004259	0.625448	1.22028		P-value	nominal Significance
P2ry12	0.000262015	0.0382411	0.652677		Eef2k	2.6036e-06	0.000310965	1.42578		Trpm4	0.006334	0.625448	1.34691
Cd74	0.000416203	0.0485958	2.31016		Kdm4a	3.7601e-06	0.000318081	1.49854		Clstn1	0.009205	0.625448	1.15349
Gpr34	0.000753171	0.0648244	0.722146		Rac1	3.9947e-06	0.000318081	1.25262		Ppfia4	0.010024	0.625448	1.1545
Pten	0.000777271	0.0648244	1.10441		Stat1	4.9389e-06	0.000337079	1.59069		Foxp3	0.010259	0.625448	1.38896
Tyrobp	0.00115025	0.0786565	1.22545		Cd74	6.7869e-06	0.000405303	2.64556		Bnip3	0.011703	0.625448	1.15705
Ptms	0.00121259	0.0786565	1.1106		Akt1	9.5623e-06	0.000507598	1.33244		Mertk	0.01183	0.625448	1.18081
Brd3	0.00147573	0.0861533	1.15595		Pten	1.12682e-05	0.000538338	1.13188		Itgb5	0.013263	0.625448	1.13217
Grm3	0.00195683	0.0929974	1.1509		P2ry12	1.33976e-05	0.000575457	0.618891		Nlgn2	0.013302	0.625448	1.07479
Nefl	0.00229703	0.0929974	0.811375		Pik3ca	1.44542e-05	0.000575457	1.24146		Map2k1	0.013483	0.625448	1.10664
Kdm4a	0.00258812	0.0929974	1.39647		Nlgn1	2.32057e-05	0.000795488	1.31885		Nqo1	0.013803	0.625448	1.34809
Nthl1	0.00266524	0.0929974	1.31234		Msh2	2.39881e-05	0.000795488	1.25177		Psmb8	0.016635	0.665045	1.18917
Timeless	0.00282412	0.0929974	1.30503		Dicer1	2.49761e-05	0.000795488	1.30508		Bdnf	0.016935	0.665045	1.62034
Ppfia4	0.00294042	0.0929974	1.19831		Ifi30	7.27929e-05	0.00217355	1.60049		Prkce	0.019007	0.699738	1.14695
Atg14	0.00313461	0.0929974	1.16954		Ppp3ca	7.9482e-05	0.00217617	1.1698		Psen2	0.024653	0.777841	1.16104
Smarca4	0.00315122	0.0929974	1.13192		Suv39h1	8.19907e-05	0.00217617	1.38594		Top2a	0.027223	0.777841	0.831596
Bbc3	0.00326076	0.0929974	1.37208		Prkacb	9.77879e-05	0.00245885	1.12201		Syn2	0.027701	0.777841	1.18568
Opalin	0.00331164	0.0929974	0.455576		Rpl29	0.000106813	0.00255149	1.29137		Jun	0.028853	0.777841	1.14257
Cntnap2	0.00334523	0.0929974	1.17606		Epg5	0.000132192	0.00300737	1.242		Gclc	0.029033	0.777841	1.09673
Mdc1	0.00355466	0.0943277	1.21436		Hilpda	0.000148475	0.00322426	1.51001		Lrrc3	0.031857	0.777841	1.15752
Msh2	0.00387493	0.0945307	1.2101		Fcgr2b	0.000169839	0.00352785	1.69357		Cd83	0.033763	0.777841	1.17429
Hilpda	0.00388615	0.0945307	1.39516		Ppfia4	0.000237436	0.00472646	1.38346		Ulk1	0.033766	0.777841	1.10106
Camk4	0.00409806	0.0956979	0.786728		Cdc25a	0.000250789	0.00479258	1.27495		Ikbkb	0.035185	0.777841	1.07972
Prkacb	0.00457123	0.101876	1.08368		Cldn5	0.000267909	0.00480665	1.15072		Mpg	0.035567	0.777841	0.793209
Akt1	0.00471163	0.101876	1.22761		Rps21	0.000271647	0.00480665	0.809276		Suv39h1	0.036615	0.777841	1.17615
Hells	0.00513369	0.107038	1.27833		Chuk	0.000330774	0.00564384	1.18707		Cidea	0.036974	0.777841	1.2903
Mal	0.00618599	0.124182	0.540124		Nefl	0.000378123	0.00616979	0.798051		Wdr5	0.040187	0.782807	1.15046
Pik3cd	0.00693936	0.124182	1.2007		Map2k1	0.000393188	0.00616979	1.18152		Emp1	0.040736	0.782807	0.834863
Traf6	0.00702575	0.124182	1.20216		Gria2	0.000400342	0.00616979	0.77455		Ctsw	0.041681	0.782807	0.81128
Pcna	0.00721915	0.124182	1.13715		Tfg	0.000420126	0.00627235	0.87978		Bcl10	0.044682	0.782807	1.12437
Ugt8a	0.00732714	0.124182	0.617584		Bcl2l2	0.000458607	0.00663515	0.723448		Ogg1	0.047076	0.782807	0.808971
Sox10	0.00755017	0.124182	0.778168		Csk	0.000494861	0.00663515	1.35431		Kit	0.050628	0.782807	1.18346
Cdkn1a	0.00758755	0.124182	1.26134		Bola2	0.00049587	0.00663515	0.820771		Traf6	0.050862	0.782807	0.883615
Xrcc6	0.0077361	0.124182	1.14983		Foxp3	0.00049998	0.00663515	1.8153		Setd1b	0.05421	0.782807	1.0732
Cdc25a	0.00799918	0.124182	1.22345		Atg3	0.000569441	0.00735271	0.868245		Tubb4a	0.05574	0.782807	1.18898
Gsn	0.00808309	0.124182	0.63922		Wdr5	0.000636293	0.00764027	1.31297		Rgl1	0.056249	0.782807	1.04227
Jarid2	0.00853069	0.126122	1.11685		Bcl10	0.000641988	0.00764027	1.2501		Sumo1	0.057754	0.782807	0.91548
Mobp	0.00886362	0.126122	0.507776		Nlgn2	0.000654046	0.00764027	1.11766		Ifitm2	0.059672	0.782807	1.14146
Igf1r	0.00903329	0.126122	1.12508		Dock1	0.000660227	0.00764027	0.773211		Tgfb1	0.059718	0.782807	0.781134
Il10rb	0.00907352	0.126122	1.2797		Ptms	0.000671672	0.00764027	1.16186		Nrp2	0.059864	0.782807	1.27435
Kcnj10	0.00975046	0.13082	0.829334		Ralb	0.000702402	0.00780401	1.31015		Sesn2	0.060364	0.782807	1.14076
Dicer1	0.00985971	0.13082	1.20652		Hira	0.000719194	0.00780898	1.2979		Suv39h2	0.060422	0.782807	0.873242
Gja1	0.0101725	0.131972	0.884751		Mapk10	0.000743396	0.00789238	1.16396		Map2k4	0.062031	0.782807	1.11666
Hpgds	0.0112394	0.142642	0.782288		Crebbp	0.00080283	0.00826982	1.21301		Traf3	0.062993	0.782807	1.144
Tarbp2	0.0119155	0.148006	1.1659		Sox10	0.000821008	0.00826982	0.703605		Ets2	0.065963	0.782807	1.07755
Plp1	0.0121928	0.148295	0.626192		Apex1	0.000830877	0.00826982	1.35718		Kdm3a	0.073143	0.782807	0.907336
Pecam1	0.0128085	0.150654	1.12541		Gclc	0.000882548	0.00860402	1.16961		Eef2k	0.075546	0.782807	1.14647
Mag	0.0129029	0.150654	0.588527		Camk4	0.000900473	0.00860402	0.743357		Sod2	0.076201	0.782807	1.03966
C3ar1	0.013555	0.152415	1.25601		Brd3	0.000985985	0.00923636	1.15602		Syp	0.077958	0.782807	1.13139
Rps10	0.0137586	0.152415	1.18862		Rpl28	0.00103107	0.00930572	1.235		Cd68	0.078	0.782807	0.845138
Apex1	0.013837	0.152415	1.30949		Rala	0.00103284	0.00930572	1.2495		Tie1	0.079452	0.782807	1.14368
Rpl29	0.0146021	0.157865	1.25665		Kcnj10	0.00105182	0.00930572	0.775336		Hira	0.080797	0.782807	1.12717
Spint1	0.0149135	0.158136	0.756177		Setd2	0.00115434	0.010027	1.1149		Dnmt1	0.080992	0.782807	1.09415
Mog	0.0152842	0.158136	0.514519		Psen2	0.0012809	0.0109277	1.32878		P2rx7	0.082754	0.782807	0.88313
Sod2	0.0154398	0.158136	0.960173		Tspan18	0.00134755	0.0112261	1.41851		Tmem144	0.087081	0.782807	0.841502
Stat1	0.0160402	0.159445	1.38705		Map2k4	0.00136287	0.0112261	1.15352		Atg9a	0.087515	0.782807	1.07983
Tmem100	0.0161138	0.159445	0.896238		Cdkn1a	0.0014006	0.0112357	1.29937		Mbd3	0.088401	0.782807	0.931137
Cnp	0.0166602	0.16169	0.782976		Sall1	0.00141107	0.0112357	0.749257		Trp53bp2	0.091743	0.782807	0.897946
Rgl1	0.0170569	0.16169	1.1099		Hif1a	0.00148591	0.0115953	1.12681		Tle3	0.093718	0.782807	1.12548
Cldn5	0.0173143	0.16169	1.12731		Gria4	0.00150478	0.0115953	1.24615		Casp2	0.094247	0.782807	1.10939
Eef2k	0.0174485	0.16169	1.24362		Bnip3	0.00153031	0.0116048	1.25321		Rad17	0.094524	0.782807	0.900287
Setd2	0.0182227	0.163709	1.10544		Ldha	0.00156404	0.0116753	0.846836		Slc17a7	0.0948	0.782807	1.58302
Rad51	0.0182273	0.163709	1.32215		Sumo1	0.00162136	0.011917	0.861843		Rps21	0.095042	0.782807	0.873586
Pttg1	0.0188043	0.166332	1.43889		Timeless	0.00164854	0.0119332	1.32426		Clic4	0.096526	0.782807	0.86273
S1pr3	0.0203964	0.177723	1.25538		Crip1	0.00168062	0.0119838	1.23711		Prkar2a	0.097222	0.782807	1.07967
Fa2h	0.0215177	0.184736	0.667363		Fa2h	0.00179427	0.0124573	0.577738		Tbr1	0.097848	0.782807	1.47949
Cd24a	0.0219859	0.18602	1.18949		Clstn1	0.00179916	0.0124573	1.16319		Gjb1	0.098972	0.782807	1.25787
Fgf13	0.0224145	0.186937	0.824146		Itgb5	0.00203978	0.0139215	1.21895		Fscn1	0.099494	0.782807	1.05523
Rps9	0.0227505	0.187066	1.14688		Lamp1	0.00207823	0.0139841	1.10681		Apc	0.100884	0.782807	1.10975
Crip1	0.0230765	0.187112	1.21621		Kdm5b	0.00215862	0.0143233	0.876877		Ambra1	0.103124	0.782807	1.04614
Epg5	0.0238442	0.187455	1.1998		Fadd	0.00228695	0.014967	1.24377		Rac1	0.103211	0.782807	1.1079
Mapk10	0.0239808	0.187455	1.11061		Cntnap2	0.0029644	0.0191384	1.20353		Sall1	0.104725	0.782807	0.836954
Trem2	0.024091	0.187455	0.902247		Atg14	0.00301614	0.0192128	1.17831		Lsr	0.104833	0.782807	1.11
Dna2	0.0245352	0.187455	1.30909		Blnk	0.00305835	0.0192182	0.63514		Pecam1	0.105284	0.782807	1.06914
Bax	0.0247243	0.187455	1.18214		Fcrls	0.00309743	0.0192182	0.728909		Irf3	0.105312	0.782807	1.14071
Rala	0.0282854	0.210852	1.16639		Setdb1	0.00353048	0.0216242	0.843306		Bok	0.106425	0.782807	0.881383
Rpl28	0.0285518	0.210852	1.22871		Nbn	0.00363653	0.0219918	1.31778		Stmn1	0.106895	0.782807	1.15962
Islr2	0.029216	0.210852	1.21598		Pik3r1	0.00387606	0.0231473	0.841295		Jam2	0.109159	0.782807	0.933821
Mapt	0.0292549	0.210852	1.19963		Lamp2	0.00400709	0.0236344	1.11619		Parp1	0.109905	0.782807	1.05675
Dapk1	0.0301198	0.214438	1.21095		Irf3	0.00436208	0.0254144	1.23983		Pik3cg	0.110234	0.782807	1.17294
Sox9	0.030789	0.216562	1.1078		Lrrc3	0.0046565	0.0268029	1.21924		Ccng2	0.110301	0.782807	0.848263
Cotl1	0.0335984	0.232585	1.1473		Smc1a	0.00478148	0.0271947	1.22152		Asb2	0.11707	0.805468	0.865233
Ezh2	0.0338638	0.232585	1.19091		Hpgds	0.00487298	0.027389	0.809466		Gria4	0.117434	0.805468	1.11953
Cnn2	0.0350241	0.237725	1.26647		Syp	0.00501705	0.0277083	1.29571		Bola2	0.118846	0.805468	0.89866
Relb	0.0358992	0.237725	1.22324		Igf1r	0.00509441	0.0277083	1.16916		Rad51	0.118964	0.805468	0.849799
Setd1a	0.0359701	0.237725	1.10347		Eif1	0.00516078	0.0277083	1.07265		Vamp7	0.122334	0.818871	0.913184
Casp3	0.036241	0.237725	1.19662		Cd83	0.00516177	0.0277083	1.37825		Hrk	0.123888	0.81903	1.09537
Ltbr	0.0373443	0.24224	1.32021		C1qb	0.00544871	0.0287854	1.12213		Ctsf	0.125138	0.81903	1.07764
Apc	0.0382881	0.245633	1.16664		Vamp7	0.00548293	0.0287854	0.840501		Ptms	0.126953	0.821776	1.04615
Nlgn1	0.03871	0.24564	1.20683		Stmn1	0.00558184	0.0287915	1.41463		Nthl1	0.135009	0.862207	0.922161
Stmn1	0.0395474	0.248255	1.21991		Dusp7	0.00560462	0.0287915	1.10118		Itgam	0.136126	0.862207	1.16947
Rpa1	0.0402501	0.249979	1.065		Tyrobp	0.00569127	0.0289256	1.23456		Atp6v1a	0.141111	0.862484	1.06669
Ehmt2	0.0407755	0.250202	1.03648		Fgf13	0.00578824	0.0291087	0.825505		Dock1	0.141202	0.862484	0.857473
Cdc7	0.0411432	0.250202	1.12624		Fscn1	0.00621966	0.0309525	1.10311		Prkacb	0.141322	0.862484	1.03537
Kdm1a	0.0417492	0.251222	1.05464		Mapt	0.0063448	0.0312498	1.26208		Ptpn6	0.1433	0.862484	1.14106
Csk	0.0421715	0.251222	1.23414		Gja1	0.00705207	0.0343788	0.872745		Crebbp	0.145118	0.862484	1.09122
B3gnt5	0.043491	0.254732	1.21286		Dnmt1	0.00734686	0.0354542	1.1727		C1qb	0.145277	0.862484	1.05547
Bcl2a1a	0.0439439	0.254732	1.26187		Mertk	0.00763651	0.0364834	1.24763		Stx18	0.146419	0.862484	1.09026
Il1rl2	0.0443951	0.254732	1.32051		Hps4	0.00789382	0.0373393	1.19126		Trim47	0.151036	0.865132	1.12663
Chn2	0.0445061	0.254732	0.885658		Nrp2	0.00811183	0.0379944	1.69803		Asph	0.151077	0.865132	1.03565
Cd84	0.0452496	0.256135	1.21953		Ccng2	0.00871068	0.0399801	0.784114		Fancc	0.153993	0.865132	0.860497
Ung	0.0456287	0.256135	1.24823		Bak1	0.00872324	0.0399801	0.855284		Bcl2a1a	0.155821	0.865132	1.12869
Brca1	0.0476097	0.26471	1.23645		Ugt8a	0.00885271	0.0399801	0.589091		Akt1	0.157837	0.865132	1.08539
F3	0.0498986	0.273393	0.899768		Pecam1	0.00887052	0.0399801	1.20321		Smarca5	0.157868	0.865132	0.959826
S100b	0.0501079	0.273393	0.888812		Il1rl2	0.00915915	0.0408952	1.45296		Ifih1	0.160263	0.865132	1.18393
Foxp3	0.0514038	0.277331	1.30694		Stx18	0.00942522	0.0413117	1.22178		S100a10	0.16097	0.865132	1.16034
Pik3cb	0.0517799	0.277331	1.07861		Gpr34	0.00942537	0.0413117	0.734254		Ehmt2	0.162112	0.865132	1.02981
Cd72	0.0532606	0.282668	0.789474		Eed	0.00961544	0.0417616	1.1658		Dicer1	0.162462	0.865132	1.08169
Pld1	0.0541612	0.284859	0.801703		Rab7	0.00981023	0.0422061	0.891242		Tspan18	0.164626	0.865132	1.16855
Suv39h1	0.0559471	0.291624	1.17837		Setd7	0.00989446	0.0422061	1.23189		Setd7	0.167851	0.865132	1.10746
Kdm3a	0.0571228	0.295118	1.11007		Prkce	0.0106741	0.0451286	1.19748		Gadd45g	0.168094	0.865132	0.882662
Myrf	0.0580775	0.297418	0.831216		Bnip3l	0.0109783	0.0460076	1.10067		Nlrp3	0.168219	0.865132	1.24046
Atr	0.0601882	0.305394	1.12054		Clic4	0.0111335	0.0462525	0.812226		Rab6b	0.171468	0.865132	1.08052
Ddb2	0.0606812	0.305394	1.23162		Kdm4d	0.011375	0.0468484	1.3638		Cd40	0.172953	0.865132	1.1853
Fgd2	0.0612177	0.305461	0.828189		Bcl2a1a	0.012721	0.0515072	1.42425		Fadd	0.173	0.865132	1.17799
Myc	0.0622023	0.307553	1.16957		Brd4	0.0127218	0.0515072	0.868247		Eed	0.173305	0.865132	1.07779
Cx3cl1	0.063047	0.307553	0.877165		Serpinf1	0.0130354	0.0522984	0.773181		E2f1	0.176071	0.868909	1.13136
Eif1	0.0632176	0.307553	1.04866		Rgl1	0.0131362	0.0522984	1.15682		Stat1	0.177485	0.868909	1.14682
Ifnar1	0.0651971	0.310827	1.08318		Fbln5	0.013497	0.0532908	0.735268		Ralb	0.178937	0.868909	1.12988
Stx18	0.0653853	0.310827	1.12064		Islr2	0.0137668	0.0537878	1.20341		Lmna	0.180934	0.868909	1.09582
Hdac2	0.0654877	0.310827	1.09006		Cd68	0.013848	0.0537878	0.834949		Bin1	0.182579	0.868909	1.09297
Map2k1	0.0691294	0.325466	1.06766		Flt1	0.0143671	0.0553541	1.18526		Tnfrsf1a	0.182913	0.868909	1.10275
Smc1a	0.0706879	0.329258	1.20941		Cd72	0.01504	0.0574829	0.667632		Sox4	0.189091	0.871686	0.885159
Trpm4	0.0718501	0.329258	0.838371		Esam	0.0152299	0.0577468	0.827566		Bak1	0.190692	0.871686	0.904302
Nbn	0.0718911	0.329258	1.18935		Cd40	0.0159141	0.0594882	1.46722		Cd84	0.192845	0.871686	1.0748
Hif1a	0.0721909	0.329258	1.08677		Relb	0.0159382	0.0594882	1.28927		Setdb1	0.193261	0.871686	0.878024
Zfp367	0.0749726	0.336665	0.935668		Anapc15	0.0165905	0.0610917	1.10608		Lamp2	0.193929	0.871686	1.04608
Syp	0.076408	0.336665	1.14524		Cycs	0.0166236	0.0610917	1.41536		Kdm4b	0.196711	0.871686	1.04948
Rac1	0.0766227	0.336665	1.13063		Tle3	0.0167967	0.0612568	1.22082		Fcgr2b	0.197215	0.871686	1.11345
Hira	0.0768026	0.336665	1.15147		Irak2	0.0176622	0.0639251	0.82452		Igf2r	0.201975	0.871686	1.05996
Traf2	0.0768488	0.336665	1.09865		Atm	0.0178039	0.0639535	0.753422		Mapk14	0.202163	0.871686	1.05096
Grm2	0.077292	0.336665	1.22778		Sin3a	0.0180478	0.0643457	0.854488		Snca	0.207705	0.871686	1.07139
Psen2	0.0780187	0.336665	1.14448		Mbd3	0.0190359	0.0670188	0.891987		Chuk	0.20959	0.871686	1.08132
Irf2	0.0784283	0.336665	1.15601		Sox4	0.0190781	0.0670188	0.790137		Ncf1	0.211962	0.871686	1.1777
Il1r1	0.0791121	0.337122	1.18813		Reln	0.0192401	0.0670948	1.15549		Ikbkg	0.212341	0.871686	0.900441
Nrp2	0.080516	0.338607	1.33247		Chst8	0.0195481	0.0673483	1.35279		Mre11a	0.21412	0.871686	1.09079
Hmgb1	0.0806207	0.338607	1.0718		Syn2	0.0195948	0.0673483	1.19664		Braf	0.219794	0.871686	1.05358
Kdm5a	0.0817689	0.340976	1.04997		Npnt	0.0200203	0.0683192	0.899828		Flt1	0.219956	0.871686	1.09598
Reln	0.0849919	0.351903	1.18492		Itga6	0.0206055	0.0698176	0.861256		Cd72	0.220874	0.871686	0.845667
Ctsw	0.0882192	0.357375	1.16555		Ctsf	0.0208301	0.0700032	1.14333		Tarbp2	0.222357	0.871686	0.941092
Atg3	0.0882202	0.357375	0.903149		Chn2	0.0209533	0.0700032	0.896005		Msn	0.224029	0.871686	0.911642
Ogg1	0.0883657	0.357375	1.17698		Casp2	0.0211138	0.0700494	1.11729		Dna2	0.224338	0.871686	0.872216
Lamp2	0.0887623	0.357375	1.06702		Hrk	0.0220212	0.07213	1.18603		Gstm1	0.224746	0.871686	1.18199
Crebbp	0.0898475	0.359267	1.11161		Pak1	0.0220429	0.07213	1.12482		Nostrin	0.225281	0.871686	0.860384
Gjb1	0.0906106	0.359853	0.82869		Jam2	0.0223088	0.0722012	0.862619		Dlx1	0.227275	0.871686	0.864384
Nrm	0.0926322	0.365397	1.19443		Mobp	0.0223669	0.0722012	0.509611		Padi2	0.227676	0.871686	1.14776
Kif2c	0.0969294	0.378022	1.24678		Grm3	0.0238855	0.0765858	1.11997		Hsd11b1	0.229318	0.871686	1.11892
Cd83	0.0971279	0.378022	1.17369		Hells	0.0244742	0.077252	1.2233		Gba	0.233091	0.871686	1.05678
Wdr5	0.0990832	0.380804	1.14126		Casp3	0.0245374	0.077252	1.26181		Irf8	0.233325	0.871686	1.15357
Vim	0.099587	0.380804	1.10577		Ikbkg	0.0245783	0.077252	0.85682		Slc17a6	0.234469	0.871686	1.22021
Cx3cr1	0.0997995	0.380804	0.890275		Xrcc6	0.0248042	0.0774522	1.15876		Tubb3	0.234755	0.871686	1.06612
Pak1	0.100924	0.382595	1.08445		Tmem119	0.0249749	0.0774791	0.737469		Ccni	0.236441	0.871686	0.968266
Bnip3	0.10188	0.383728	1.08311		Traf2	0.0255712	0.0784027	1.1739		Bid	0.237106	0.871686	0.911223
Tnfrsf1a	0.103322	0.386661	0.894357		Casp6	0.0256009	0.0784027	1.23012		Akt2	0.237815	0.871686	0.92775
Rhoa	0.106592	0.396359	1.04819		Gstm1	0.0259072	0.07848	1.42699		Mef2c	0.238131	0.871686	1.12898
Plekhb1	0.10942	0.400029	0.850698		Ezh2	0.0259729	0.07848	1.18833		Birc2	0.239046	0.871686	0.934369
Bcl10	0.112191	0.400029	1.11183		Myc	0.0261937	0.07848	1.10837		Kdm5b	0.239182	0.871686	0.926212
Gadd45a	0.112593	0.400029	0.851093		Cx3cl1	0.026364	0.07848	0.86164		Ncaph	0.241813	0.871686	1.08883
Jag1	0.113218	0.400029	1.14893		Kdm1b	0.0264685	0.07848	1.14071		Cycs	0.243243	0.871686	1.20975
Tpd52	0.113352	0.400029	0.879091		Setd1a	0.0266117	0.07848	1.11605		Nlgn1	0.245216	0.871686	1.09282
Birc5	0.113466	0.400029	1.244		Tmem100	0.0269006	0.0788451	0.854793		Dusp7	0.246047	0.871686	1.05175
Jam2	0.113687	0.400029	0.923753		Pik3cd	0.0305804	0.0886038	1.25616		Topbp1	0.246775	0.871686	0.960553
Bard1	0.113923	0.400029	1.15264		S100b	0.030601	0.0886038	0.854754		Sin3a	0.246977	0.871686	0.926716
AI464131	0.114386	0.400029	1.11902		Snca	0.0309461	0.0890633	1.14374		Rps9	0.250654	0.871686	0.938793
Bnip3l	0.116471	0.400029	1.06146		Lgmn	0.0313483	0.0893525	0.93588		Vps4a	0.250752	0.871686	1.0554
Lyn	0.116675	0.400029	1.14221		Mal	0.0314694	0.0893525	0.555953		Vim	0.25079	0.871686	0.930057
Ppp3ca	0.116739	0.400029	1.10864		Dab2	0.0316077	0.0893525	0.860924		Mapk10	0.25132	0.871686	1.04804
Tmem119	0.116743	0.400029	0.817533		Irf2	0.0319217	0.0897094	1.22328		Xiap	0.252567	0.871686	1.03025
Enpp6	0.117892	0.400029	0.852256		Pld1	0.0329441	0.0920413	0.771964		Igsf10	0.253962	0.871686	0.91584
Dock2	0.118065	0.400029	0.889914		Pik3cb	0.0345243	0.095414	1.09478		Hdac4	0.255016	0.871686	1.09209
Pld2	0.119616	0.400029	0.872112		Dst	0.0347645	0.095414	1.10344		Ptx3	0.257778	0.871686	0.870969
Apoe	0.120151	0.400029	1.0818		Ehmt2	0.0348887	0.095414	1.06738		Nbn	0.259388	0.871686	1.10798
Tfg	0.120594	0.400029	0.921874		Gsn	0.035053	0.095414	0.645962		Kat2b	0.260948	0.871686	1.07389
Adamts16	0.122116	0.400029	1.21872		Ikbkb	0.0351499	0.095414	1.09801		H2afx	0.261585	0.871686	0.950434
Gclc	0.122606	0.400029	1.06646		Tubb3	0.0356265	0.0961615	1.16613		Pttg1	0.262722	0.871686	0.854984
Mcm2	0.122824	0.400029	1.16405		Bax	0.0364589	0.0978554	1.16857		Casp6	0.264647	0.871686	1.08808
Anapc15	0.123343	0.400029	1.10054		Bag4	0.0373459	0.0996759	0.926364		Bard1	0.264887	0.871686	0.907651
Kdm4b	0.123885	0.400029	1.05732		Slc2a5	0.0375623	0.0996966	0.804799		Nptx1	0.27118	0.872276	1.26492
Slc44a1	0.124024	0.400029	0.90746		Prkaca	0.0392721	0.103659	0.921257		Opalin	0.271295	0.872276	1.31777
Kdm4d	0.12644	0.405137	1.26118		Birc5	0.0398467	0.104598	1.14727		Tmem64	0.272091	0.872276	1.04313
H2afx	0.127352	0.405137	0.939712		Kit	0.040223	0.105008	1.20869		Ncor2	0.272291	0.872276	0.948367
Aldh1l1	0.12769	0.405137	1.18652		Tubb4a	0.0406264	0.105485	1.25809		Rala	0.27247	0.872276	1.07125
Csf1r	0.129091	0.40517	0.924098		Pllp	0.0415713	0.107355	0.780138		Pik3r2	0.27612	0.878408	1.03192
Ifitm3	0.130954	0.40517	1.18081		Cd84	0.042422	0.108963	1.31075		Lamp1	0.280818	0.878408	1.04217
C1qb	0.131275	0.40517	1.06316		Pnoc	0.0430917	0.109735	1.34125		Ifnar2	0.281535	0.878408	1.06478
Pink1	0.132012	0.40517	0.963336		Jarid2	0.0431821	0.109735	1.11413		Mpeg1	0.281925	0.878408	0.897701
Tubb3	0.132413	0.40517	1.09381		Tmem144	0.0439615	0.111125	0.762451		Gna15	0.283187	0.878408	0.848741
Ly6a	0.13284	0.40517	0.852346		Bmi1	0.0449207	0.112952	1.09973		Arc	0.283333	0.878408	0.900325
Pacsin1	0.13332	0.40517	0.88615		Tmc7	0.046001	0.114636	0.815826		Gria2	0.286319	0.879407	0.865581
Gria1	0.133442	0.40517	1.04157		Setd1b	0.0460703	0.114636	1.09542		Ung	0.286641	0.879407	0.891455
Rps3	0.133946	0.40517	1.12555		Mag	0.0478242	0.11807	0.602822		Traf2	0.288453	0.880375	1.06849
Lamp1	0.136094	0.409545	1.06202		Mdc1	0.0479448	0.11807	1.16816		Atg5	0.29364	0.880375	1.04988
Ralb	0.137771	0.412466	1.15955		Cryba4	0.048206	0.118105	0.774798		Irf1	0.296089	0.880375	1.10852
Vamp7	0.13988	0.416285	0.920408		Ets2	0.0493469	0.120283	1.12392		Pten	0.299871	0.880375	1.02488
Setd7	0.141087	0.416285	1.11236		Ltbr	0.0517706	0.124935	1.25921		Mbd2	0.301087	0.880375	0.962639
Vps4b	0.14132	0.416285	1.05071		H2afx	0.0517783	0.124935	0.893135		Cd74	0.301258	0.880375	1.14519
Lmnb1	0.141899	0.416285	1.15073		Braf	0.0525241	0.126097	1.08714		Brd4	0.302432	0.880375	0.934171
Casp6	0.145232	0.423298	1.13055		Hdac2	0.056268	0.133431	1.10104		Pdpn	0.303656	0.880375	0.949927
Nfkb1	0.14574	0.423298	0.929058		Bdnf	0.0563599	0.133431	1.64025		Cnn2	0.306977	0.880375	0.896129
Tspan18	0.150302	0.433337	1.21391		Rps3	0.0564168	0.133431	1.13248		Dst	0.307668	0.880375	1.04658
Agt	0.150681	0.433337	0.876303		Atp6v0e	0.0590779	0.139037	0.866601		Csk	0.308776	0.880375	1.09737
Sumo1	0.152193	0.433504	0.941411		Slco2b1	0.0594238	0.139165	1.17609		Rpl9	0.308861	0.880375	0.953807
Fscn1	0.152517	0.433504	1.04538		Hmgb1	0.0605269	0.139944	1.09327		Map1lc3a	0.309828	0.880375	1.05151
Hps4	0.152967	0.433504	1.14786		Cd47	0.0606142	0.139944	0.924134		Mdm2	0.310816	0.880375	1.04418
Srxn1	0.154887	0.434724	0.866241		Tmcc3	0.0606351	0.139944	0.904534		Lingo1	0.311466	0.880375	1.09945
Tmc7	0.155406	0.434724	0.828241		Spint1	0.0612241	0.140624	0.719913		Bcas1	0.315653	0.880375	1.10102
Bcl2l2	0.156312	0.434724	0.813107		Hsd11b1	0.0625786	0.143047	1.17518		Crem	0.318105	0.880375	1.0807
Atm	0.157857	0.434724	0.850877		Pcna	0.0634685	0.143154	1.10111		AI464131	0.319141	0.880375	0.934698
Slco2b1	0.15811	0.434724	1.11122		Irak1	0.0635046	0.143154	1.09695		Inpp5d	0.320332	0.880375	0.812551
Slc2a5	0.158501	0.434724	0.835933		Gria1	0.0637483	0.143154	1.06606		Pllp	0.320928	0.880375	0.895131
Gria4	0.15895	0.434724	1.1131		Tgfb1	0.0638239	0.143154	0.771325		Osmr	0.326387	0.880375	1.09784
Bola2	0.159488	0.434724	0.913328		Ezh1	0.0662524	0.147907	1.18348		Ifi30	0.326983	0.880375	1.06832
Fbln5	0.160336	0.434724	0.824037		C3ar1	0.0668304	0.148334	1.23228		Smarca4	0.328012	0.880375	1.03362
Bmi1	0.160844	0.434724	1.07118		Lsr	0.0670645	0.148334	1.13038		Cks1b	0.32824	0.880375	0.933783
Rrm2	0.16307	0.436667	1.16848		Grin2a	0.0680093	0.14973	1.25508		Atm	0.328866	0.880375	0.885466
Chst8	0.163633	0.436667	1.24042		Asph	0.069164	0.151024	1.05763		Sox9	0.330346	0.880375	0.957055
Nwd1	0.164112	0.436667	0.907518		Ly6a	0.0692294	0.151024	0.831253		Tmem100	0.331489	0.880375	0.953756
Irf8	0.164554	0.436667	0.869955		Kdm4b	0.0699081	0.151812	1.10963		Parp2	0.33204	0.880375	1.04055
Chuk	0.16756	0.442631	1.0978		Inpp5d	0.0703354	0.152049	0.678033		Fabp5	0.332196	0.880375	0.953185
Pllp	0.169151	0.444823	0.871535		Apoe	0.0716161	0.153667	1.09695		Hilpda	0.333428	0.880375	1.08233
Gstm1	0.171432	0.448393	1.20728		Slc6a1	0.0717274	0.153667	0.945671		Rpa1	0.33466	0.880375	0.972667
Kat2a	0.172817	0.448393	1.04907		Kat2a	0.0729301	0.155546	1.06854		Prkdc	0.33532	0.880375	1.06621
Tgfa	0.173152	0.448393	1.16214		Mapk14	0.0750934	0.159448	1.06171		Tbc1d4	0.337708	0.880375	0.896929
Dnmt1	0.174569	0.448393	1.07179		Nostrin	0.0755707	0.159752	0.755201		Kdm4a	0.340587	0.880375	1.0731
Ppp3r2	0.175089	0.448393	1.21023		Cidea	0.0776924	0.163409	1.43453		Bnip3l	0.340723	0.880375	1.03695
Msn	0.175708	0.448393	1.09561		Cotl1	0.0779846	0.163409	1.15212		Enpp6	0.340762	0.880375	1.12292
Bok	0.175886	0.448393	1.10641		Ddb2	0.0785761	0.163642	1.33847		Npnt	0.344732	0.881365	0.921946
Sox4	0.176855	0.448904	0.892649		Cx3cr1	0.0791766	0.163642	0.909723		Dock2	0.345288	0.881365	1.05989
Nptx1	0.1811	0.456913	0.773282		Hprt	0.0792874	0.163642	0.931865		Lair1	0.348087	0.881365	1.08008
Fcgr3	0.181576	0.456913	1.12021		Atg5	0.0794659	0.163642	1.09384		Il1rl2	0.349419	0.881365	1.1003
Eed	0.182448	0.457025	1.08166		Sesn1	0.0801484	0.164339	1.08438		Nrgn	0.349626	0.881365	1.06704
Lig1	0.183186	0.457025	1.11067		Tpd52	0.0805003	0.164355	0.901796		Myct1	0.350122	0.881365	0.908308
Bcas1	0.184301	0.457852	0.897853		Ep300	0.0828772	0.168488	0.915499		C5ar1	0.357747	0.896727	0.865833
Bad	0.185473	0.458809	1.09103		Nthl1	0.0854457	0.17264	1.21019		Mr1	0.359963	0.898277	1.10512
Cks1b	0.188618	0.46462	1.09522		Pik3r2	0.0859416	0.17264	1.03439		Il10rb	0.361599	0.898277	0.926661
Cd47	0.19038	0.46699	0.949968		Cdk20	0.086004	0.17264	0.852815		Eif1	0.36294	0.898277	1.02287
Pik3ca	0.194064	0.474036	1.14521		Atr	0.087423	0.174754	1.12979		Cd24a	0.365191	0.900065	0.937246
Ets2	0.195152	0.474708	1.04304		Rps9	0.0884395	0.17605	1.07668		Hprt	0.368959	0.903988	0.946353
Kdm6a	0.196412	0.475427	1.13768		Tarbp2	0.0907481	0.179896	1.09722		Ppp3ca	0.370498	0.903988	1.05516
Tmcc3	0.197076	0.475427	0.934493		Man2b1	0.091215	0.180074	0.946983		Calr	0.371386	0.903988	0.957379
Casp7	0.198687	0.477339	1.09504		Mog	0.0950642	0.186901	0.575814		Cd33	0.376364	0.904345	1.09061
Nlgn2	0.20215	0.483669	1.03988		Opalin	0.0957944	0.187557	0.600344		Sox10	0.37654	0.904345	0.904181
Itgb5	0.204248	0.486693	1.07665		Nqo1	0.0961831	0.187557	1.20108		Nfkbia	0.378277	0.904345	0.937208
Ctss	0.207861	0.49329	1.19504		Rps10	0.0969315	0.188248	1.1391		Nrm	0.378913	0.904345	0.922106
Cd40	0.216493	0.511696	1.23784		Ulk1	0.0997645	0.192966	1.10053		Vps4b	0.38177	0.904345	0.976398
Serpinf1	0.218538	0.514445	0.857		Mbd2	0.100793	0.194169	0.960168		Tnfsf12	0.382322	0.904345	0.915641
Prkaca	0.226221	0.524506	0.922592		Prkar2a	0.10207	0.195838	1.12566		Gria1	0.383595	0.904345	1.02352
Sin3a	0.22632	0.524506	0.92206		Cnp	0.102861	0.196567	0.807903		Kcnj10	0.383815	0.904345	0.934891
Map3k14	0.226819	0.524506	1.22078		Rad51	0.104453	0.198815	1.12356		Tfg	0.387799	0.907485	0.954339
Ezh1	0.226916	0.524506	1.11247		Gna15	0.105105	0.199262	0.804543		Pik3ca	0.388688	0.907485	1.08404
Itga6	0.228137	0.524506	0.887934		Dna2	0.106029	0.200219	1.1418		Hif1a	0.390655	0.907485	1.03684
Blnk	0.228202	0.524506	0.88586		Bbc3	0.106782	0.200848	1.3106		Vegfa	0.39131	0.907485	1.04269
Topbp1	0.231653	0.528832	1.04807		Aldh1l1	0.107618	0.201625	1.18096		Igf1r	0.393882	0.909866	1.03918
Tnfsf12	0.232703	0.528832	1.10425		Plp1	0.109783	0.204809	0.692102		Rps2	0.395456	0.909935	0.972138
Snca	0.232802	0.528832	1.06753		Ncor2	0.110735	0.204809	0.919637		Suz12	0.401259	0.919694	0.967438
Esam	0.235945	0.533894	0.8639		Mre11a	0.110764	0.204809	1.12944		Il1r1	0.403649	0.921587	0.896691
Olfml3	0.237708	0.535223	0.913324		Pacsin1	0.111032	0.204809	0.913381		Cdkn1c	0.410443	0.929358	0.930894
Padi2	0.239753	0.535223	0.895554		E2f1	0.111487	0.204858	1.21029		Pak1	0.411477	0.929358	1.03722
Hrk	0.239902	0.535223	1.08276		Ptpn6	0.112276	0.205516	1.25145		Casp8	0.412731	0.929358	1.09047
Brd4	0.240199	0.535223	0.92943		Ak1	0.115218	0.210097	0.93545		Slc44a1	0.414171	0.929358	1.05371
Ptger3	0.24181	0.536274	1.13683		Trpm4	0.116207	0.210869	1.12921		Epcam	0.418423	0.929358	0.907846
Rapgef3	0.242757	0.536274	1.08328		Creb1	0.116524	0.210869	0.903598		Cp	0.418792	0.929358	1.1269
Map3k1	0.243571	0.536274	1.07694		Fabp5	0.117106	0.211122	0.927723		Map3k1	0.423021	0.929358	1.05264
Tmem64	0.244346	0.536274	0.957723		Tbr1	0.118621	0.212585	1.44756		Fancg	0.423024	0.929358	0.928239
Nqo1	0.245946	0.53772	0.890951		Psmb8	0.118807	0.212585	1.16655		Sesn1	0.425852	0.929358	1.05079
Dock1	0.248006	0.53772	0.901732		S100a10	0.121535	0.216655	1.22022		Irf2	0.427559	0.929358	1.05819
Sall1	0.248675	0.53772	0.895219		Axl	0.12218	0.216994	0.896281		Csf1r	0.427572	0.929358	1.04855
Birc2	0.249294	0.53772	1.05902		Ambra1	0.124107	0.219601	1.05579		Adamts16	0.428494	0.929358	0.911557
Nostrin	0.251713	0.53772	0.877749		F3	0.124738	0.219902	0.906623		Slco2b1	0.4296	0.929358	1.05838
Rela	0.251818	0.53772	1.09833		Cnn2	0.125512	0.220453	1.13492		Fcer1g	0.434914	0.929358	0.92132
Ldha	0.251836	0.53772	0.904015		Casp8	0.128995	0.225742	1.1558		Prkar2b	0.436022	0.929358	0.972333
Pnoc	0.252373	0.53772	1.21156		Iqsec1	0.129541	0.22587	1.07964		Casp7	0.437806	0.929358	0.950235
Plekhm1	0.254371	0.540006	1.09836		Fancc	0.130745	0.227139	0.844067		Pcna	0.438713	0.929358	0.968307
Rab7	0.256596	0.542003	0.930558		Ctss	0.133727	0.231479	1.10697		Pld2	0.441732	0.929358	1.06143
Cox5b	0.257529	0.542003	1.03574		Cd24a	0.135724	0.234087	1.11484		Irak2	0.442706	0.929358	0.909863
Inpp5d	0.258618	0.542003	0.83445		Nlrp3	0.138716	0.2379	1.31231		Myrf	0.448908	0.929358	1.10747
Mavs	0.259025	0.542003	1.09711		Lig1	0.13893	0.2379	1.11074		Mmp14	0.449186	0.929358	1.03683
Ppp3r1	0.261217	0.544638	0.954593		Grin2b	0.140902	0.239687	0.915928		Mdc1	0.451063	0.929358	0.961957
Atp6v0e	0.262693	0.545766	0.921011		Cp	0.140978	0.239687	1.13287		Gdpd2	0.452647	0.929358	0.933372
Kdm1b	0.2639	0.546329	1.11803		Map3k1	0.143574	0.243236	1.13363		Casp3	0.452731	0.929358	1.05448
Tmem144	0.265414	0.547522	0.90606		Tgfa	0.144924	0.244655	1.13021		Slc6a1	0.453771	0.929358	0.976409
Osmr	0.266559	0.547948	0.895275		S1pr3	0.146425	0.245503	1.22626		Relb	0.45781	0.929358	1.05398
Jun	0.268347	0.549688	0.929307		Cox5b	0.146454	0.245503	1.02933		Creb1	0.467015	0.929358	0.946772
Parp2	0.272308	0.555852	1.04408		Map3k14	0.148933	0.248786	1.20176		Rrm2	0.468694	0.929358	0.925733
Ppp3cb	0.274877	0.557868	1.03812		Smarca5	0.150366	0.250305	0.949748		Kmt2c	0.470377	0.929358	1.0297
Dusp7	0.276086	0.557868	1.047		Ifitm3	0.151241	0.250886	1.12872		Camk4	0.473164	0.929358	0.944871
Mvp	0.276809	0.557868	1.1231		Tgfbr1	0.153684	0.254058	1.06188		Tmem119	0.473319	0.929358	0.902067
Lair1	0.277118	0.557868	0.905719		Ppp3r2	0.157319	0.258442	1.17416		Iqsec1	0.474677	0.929358	1.03579
Dst	0.2818	0.564587	1.05432		Prdx1	0.157418	0.258442	0.882054		Pik3r1	0.47497	0.929358	0.925719
Mdm2	0.28239	0.564587	0.963635		Pttg1	0.15871	0.259103	1.23023		Agt	0.47519	0.929358	1.07063
Rps21	0.284726	0.567314	0.926384		Mpg	0.159378	0.259103	0.853082		Mapt	0.475214	0.929358	1.05206
Parp1	0.287079	0.570058	0.96364		Lmna	0.159448	0.259103	1.10324		Grap	0.4764	0.929358	1.08357
Cd33	0.288799	0.571529	0.911275		Il10rb	0.161207	0.260171	1.18585		Abcc8	0.477234	0.929358	0.91213
Rad9a	0.290007	0.571981	1.09776		Rad9a	0.161334	0.260171	1.16837		Rad9a	0.4774	0.929358	1.06432
Ctsf	0.292581	0.575113	1.06096		Pmp22	0.161739	0.260171	0.851307		Ddb2	0.477793	0.929358	1.08675
St8sia6	0.294503	0.57695	1.225		Pik3cg	0.16258	0.260647	1.17322		Kdm2a	0.478072	0.929358	0.959053
Nrgn	0.297557	0.580983	0.927712		Atp6v1a	0.167883	0.268247	1.07288		Dlg1	0.478789	0.929358	1.03685
Mbd3	0.301922	0.58754	0.957954		Parp2	0.168595	0.268488	1.08641		Fancd2	0.481621	0.929358	1.08373
Grin2b	0.303057	0.58779	0.925762		Irf1	0.171282	0.271861	1.16023		Atp6v0e	0.481776	0.929358	0.940924
Lgmn	0.305008	0.588304	0.938544		Rhoa	0.172823	0.273398	1.04183		Mavs	0.482168	0.929358	0.93917
Prdx1	0.305722	0.588304	0.92158		Mpeg1	0.17518	0.276211	0.870707		Myc	0.483012	0.929358	0.947672
Ptpn6	0.306345	0.588304	1.09675		Sox9	0.176065	0.276694	1.06023		Abl1	0.483859	0.929358	1.04365
Rpl36al	0.308067	0.589671	1.03929		Slc17a6	0.177128	0.277452	1.26715		Grm3	0.485038	0.929358	0.973128
Il1rap	0.310137	0.590763	0.927561		Ddx58	0.180537	0.281559	0.882066		Bcl2l2	0.485396	0.929358	0.889733
Flt1	0.310662	0.590763	1.08146		Tie1	0.181193	0.281559	1.1136		Serpinf1	0.488022	0.929358	0.902195
Fcgr1	0.314764	0.596621	0.920085		Kdm1a	0.181518	0.281559	1.0633		Fbln5	0.488574	0.929358	0.892275
Tle3	0.323853	0.610543	1.08471		Kdm5a	0.183871	0.284286	1.04736		Pnoc	0.490751	0.929358	1.10704
Vegfa	0.324989	0.610543	0.95291		Ncaph	0.185879	0.286463	1.1612		Msh2	0.491424	0.929358	1.03444
Irf3	0.325247	0.610543	1.08689		Tnfrsf12a	0.18856	0.289558	0.87249		Rps10	0.492591	0.929358	0.958337
Asb2	0.326986	0.610643	1.09474		Igsf10	0.189139	0.289558	0.888417		Ldha	0.494144	0.929358	0.936749
Ncf1	0.327392	0.610643	0.871311		Prkar2b	0.190107	0.289558	0.959826		Ezh1	0.498808	0.929358	1.06384
Dlx1	0.330634	0.613565	1.11377		Ifitm2	0.190311	0.289558	1.11342		Egfr	0.499139	0.929358	1.03716
Plxnb3	0.33106	0.613565	0.907677		Gadd45g	0.190969	0.289637	0.868074		Mcm2	0.499359	0.929358	0.942652
Slc6a1	0.337795	0.624066	0.968519		Ccni	0.191865	0.290074	0.964036		Cryba4	0.500978	0.929358	0.875777
Bag4	0.339538	0.625307	0.95014		Kif2c	0.197792	0.298091	1.17761		Cdc25a	0.501695	0.929358	1.04209
Ptx3	0.345117	0.633583	1.10545		Lyn	0.202489	0.304212	1.12918		Birc5	0.504276	0.929358	0.922239
Gria2	0.350644	0.639994	0.894833		Top2a	0.204183	0.305241	0.848081		Rab7	0.506236	0.929358	0.957751
Kat2b	0.35114	0.639994	0.943676		Ifnar1	0.204452	0.305241	1.06067		Pink1	0.507049	0.929358	1.01943
Mfge8	0.351898	0.639994	1.06305		Dlg4	0.207195	0.307332	1.04492		Pros1	0.507826	0.929358	0.9356
Dlg1	0.354753	0.642437	0.959635		Srxn1	0.207431	0.307332	0.917178		Kdm4d	0.511077	0.929358	1.08136
Cd109	0.356159	0.642437	1.16605		Calr	0.207783	0.307332	0.926651		Lmnb1	0.511866	0.929358	0.94743
Axl	0.357166	0.642437	0.93169		Grm2	0.211416	0.31174	1.31823		Hdac1	0.514503	0.929358	1.02161
Cdkn1c	0.358265	0.642437	1.09702		Crem	0.219357	0.322454	1.11987		Hmgb1	0.515943	0.929358	1.02004
Pik3r1	0.358743	0.642437	0.908802		Nwd1	0.22145	0.324532	0.92694		Olfml3	0.517078	0.929358	1.05495
Atg5	0.362181	0.64545	1.04187		Rab6b	0.22252	0.325104	1.08394		Kdm6a	0.518421	0.929358	0.942156
Kdm5b	0.362637	0.64545	0.946736		Ppp3cb	0.225548	0.328508	1.05288		Dab2	0.518669	0.929358	0.916871
Cidea	0.368883	0.652394	1.11178		Gdpd2	0.226351	0.328508	0.868313		C4a	0.519457	0.929358	1.07794
Cycs	0.369694	0.652394	1.16997		Ung	0.227319	0.328508	1.11274		S100b	0.520649	0.929358	0.961682
Fos	0.369891	0.652394	1.10188		Brca1	0.2276	0.328508	1.16852		Dapk1	0.52384	0.930733	1.05224
Tmem88b	0.37125	0.65263	0.891502		Trem2	0.23624	0.338344	0.895035		Fa2h	0.524579	0.930733	0.865703
Pmp22	0.372804	0.65263	0.903637		Akt2	0.236431	0.338344	0.942059		Irak1	0.527056	0.931795	1.04261
Ccng2	0.373499	0.65263	0.924377		Fyn	0.23654	0.338344	1.04479		Kcnd1	0.529508	0.931795	1.04286
Lrrc3	0.374496	0.65263	1.05332		Cdc7	0.237387	0.338543	1.1042		Hdac6	0.529923	0.931795	0.959726
Abcc8	0.378273	0.656825	1.10887		Atg9a	0.239359	0.340338	1.03925		Chek2	0.535827	0.935921	0.93012
Braf	0.379793	0.656825	1.03185		Map1lc3a	0.242108	0.343225	1.06206		Cd47	0.537382	0.935921	0.972805
Atg9a	0.380279	0.656825	0.962421		Mef2c	0.244071	0.344985	1.11286		Atg3	0.538149	0.935921	0.961353
Ddx58	0.384468	0.662101	0.883851		Cables1	0.245346	0.345764	0.944824		Chst8	0.541734	0.935921	1.09059
Irak2	0.389419	0.668656	0.906202		Adamts16	0.251001	0.352693	1.11093		Brca1	0.542463	0.935921	0.945062
Il6ra	0.39073	0.668939	0.900901		Ptger3	0.253285	0.354859	1.21083		Bmi1	0.544565	0.935921	1.02666
Ak1	0.393462	0.671647	0.934071		Kdm2a	0.255082	0.355888	0.940428		Pik3cd	0.545465	0.935921	1.04619
Iqsec1	0.397944	0.677316	1.04233		Il6ra	0.256225	0.355888	0.864236		Tmcc3	0.545587	0.935921	0.96794
Bak1	0.39975	0.678413	0.945795		Plekhm1	0.256884	0.355888	1.09014		Fkbp5	0.546804	0.935921	0.94989
Ngfr	0.402452	0.678414	1.12673		Nrm	0.256999	0.355888	1.10139		Il2rg	0.549057	0.935921	1.0722
Prkar2a	0.403012	0.678414	1.04259		Fcgr3	0.258443	0.356853	1.11326		Plekhb1	0.549748	0.935921	1.06038
Optn	0.403237	0.678414	0.914775		Myd88	0.264738	0.363666	0.908978		Ripk1	0.551521	0.936235	0.92458
Kdm2b	0.409075	0.686259	1.05726		Trp53bp2	0.264899	0.363666	0.906336		Srxn1	0.555453	0.9402	1.0588
Tgfbr1	0.410268	0.686288	1.03859		Dlx2	0.275415	0.376196	1.12936		Ctss	0.564498	0.95077	0.926305
Myd88	0.419341	0.699461	0.934113		Kmt2c	0.275857	0.376196	1.04506		Dlg4	0.566298	0.95077	1.02717
Irak1	0.42268	0.701333	1.05212		Fcgr1	0.276389	0.376196	0.917098		Mvp	0.566897	0.95077	0.945365
Ercc2	0.422866	0.701333	1.11705		Traf3	0.279627	0.378577	1.08759		Shank3	0.568154	0.95077	1.02092
Rtn4rl1	0.425165	0.703148	1.05294		Bad	0.279723	0.378577	1.05875		Entpd2	0.575542	0.956919	0.949298
Calr	0.426449	0.703279	0.967904		Il1rap	0.28685	0.387127	0.925671		Hells	0.575831	0.956919	0.956954
C4a	0.434981	0.715329	0.914564		Suv39h2	0.287704	0.387185	0.89333		Cables1	0.576702	0.956919	0.960824
Fyn	0.436562	0.715913	1.02712		Plekhb1	0.289879	0.389016	0.902062		Cntnap2	0.586098	0.961384	1.02336
Man2b1	0.43793	0.716145	0.956174		Rad50	0.29619	0.395435	1.11788		Prdx1	0.588041	0.961384	0.957111
Srgn	0.4396	0.716868	1.0868		Sesn2	0.296318	0.395435	1.1165		Chek1	0.589133	0.961384	0.959783
Mpg	0.442206	0.717801	1.07548		Ncor1	0.299765	0.398921	1.02832		Csf1	0.592554	0.961384	1.03173
Ash2l	0.443155	0.717801	1.02639		Ifih1	0.302508	0.401453	1.21108		Kif2c	0.595791	0.961384	0.944518
Asph	0.443861	0.717801	1.02122		P2rx7	0.309654	0.409799	0.89147		Kat2a	0.59655	0.961384	1.01856
Tubb4a	0.447128	0.721086	1.05812		B3gnt5	0.313287	0.41313	1.15273		Epg5	0.596643	0.961384	1.03517
Prkce	0.449536	0.721365	1.04405		Kdm4c	0.313901	0.41313	1.05131		Tnfrsf12a	0.597495	0.961384	0.927409
E2f1	0.449772	0.721365	1.06976		Rpa1	0.315033	0.413481	1.03589		B3gnt5	0.598696	0.961384	0.950422
Hat1	0.455263	0.721512	0.963557		Vps4a	0.316752	0.414598	1.05458		Ifnar1	0.598997	0.961384	0.979222
Ncor1	0.455282	0.721512	1.02658		Gadd45a	0.325413	0.424341	0.899514		Axl	0.599467	0.961384	0.961995
Rad50	0.455727	0.721512	1.07374		Slc17a7	0.325972	0.424341	1.30127		Ngfr	0.606922	0.961384	0.929033
Fen1	0.455939	0.721512	0.942094		Txnrd1	0.327374	0.425008	0.962194		Fyn	0.609764	0.961384	1.0172
Clic4	0.456361	0.721512	0.941461		Casp9	0.328766	0.425659	1.0683		Pmp22	0.615386	0.961384	0.94209
Gdpd2	0.457279	0.721512	0.930297		Pld2	0.331216	0.427671	0.925682		Bag3	0.617523	0.961384	0.935008
Slc17a7	0.467988	0.735333	0.822018		Emp1	0.333649	0.429652	0.872049		St8sia6	0.618829	0.961384	0.907742
Kdm5d	0.468557	0.735333	0.710256		Fcer1g	0.335949	0.431451	0.903088		Grm2	0.619402	0.961384	1.07367
Cryba4	0.473322	0.738326	0.884698		Srgn	0.340199	0.435738	1.12662		Homer1	0.619771	0.961384	0.983026
C1qc	0.473361	0.738326	1.04146		Bcl2l1	0.34599	0.44197	1.03792		Ptger3	0.619955	0.961384	1.0651
Fkbp5	0.476271	0.738326	1.05414		Hdac1	0.347998	0.44335	1.03277		Hus1	0.622265	0.961384	0.972337
Slc1a3	0.476567	0.738326	1.02596		Rapgef3	0.349049	0.443506	1.06001		Tgfbr1	0.625059	0.961384	1.02243
Mertk	0.476788	0.738326	1.05659		Rela	0.351636	0.445608	1.10011		Vav1	0.625574	0.961384	0.968056
Hdac4	0.478179	0.738416	0.946616		Rad17	0.354683	0.44828	0.935692		Egr1	0.625806	0.961384	0.9658
Traf3	0.479903	0.738416	0.950694		Egfr	0.357259	0.450345	1.06865		Fgd2	0.629475	0.961384	1.06985
Dnmt3a	0.480641	0.738416	0.983194		Emcn	0.360718	0.453508	0.914408		Cldn5	0.629568	0.961384	1.02076
Uty	0.483531	0.740906	0.717689		Jag1	0.363047	0.455239	1.10995		Dot1l	0.629633	0.961384	1.04072
Brd2	0.485995	0.741774	0.978165		Ifnar2	0.369522	0.462144	1.06319		Smarcd1	0.632709	0.961384	1.02983
Cd86	0.486724	0.741774	1.07758		Gal3st1	0.372404	0.464533	0.889193		Bag4	0.634075	0.961384	0.974976
Tm4sf1	0.487909	0.741774	0.951101		Jun	0.376977	0.467962	1.0618		Plp1	0.634506	0.961384	1.10525
Trim47	0.493742	0.748693	0.955161		Itgam	0.377112	0.467962	1.12714		Sirt1	0.634985	0.961384	0.968916
Ncaph	0.500767	0.757378	1.06647		Zfp367	0.383572	0.474221	0.930825		Pex14	0.637109	0.961384	1.02409
Tet1	0.502773	0.758447	1.02841		Lmnb1	0.384142	0.474221	1.09024		Mfge8	0.637144	0.961384	0.970025
Ep300	0.50628	0.761769	0.951092		Fen1	0.388096	0.477612	0.948682		Spint1	0.638283	0.961384	0.952043
Lingo1	0.508778	0.763559	0.943358		Arc	0.388888	0.477612	0.910493		Ripk2	0.64123	0.961384	1.04691
Creb1	0.516632	0.773358	0.954398		Homer1	0.390606	0.478492	0.973881		Ep300	0.642719	0.961384	0.962577
Lfng	0.523477	0.781542	0.950171		Igf2r	0.392278	0.479312	1.06781		Gadd45a	0.64288	0.961384	1.05689
Vav1	0.524776	0.781542	0.956539		C5ar1	0.393537	0.479624	0.887916		Optn	0.644816	0.961384	1.05037
Rad17	0.533823	0.791231	1.03933		Rpl36al	0.396083	0.481498	1.03017		Txnrd1	0.645737	0.961384	0.97958
Mcm6	0.533993	0.791231	0.937849		AI464131	0.403405	0.488461	1.04595		Syk	0.646463	0.961384	1.04675
Itga7	0.535489	0.79144	0.943738		Rpl9	0.405472	0.488461	0.965814		Pik3cb	0.650317	0.961384	1.015
Kdm4c	0.540397	0.795665	1.03176		Rrm2	0.4055	0.488461	1.0817		Rad1	0.655183	0.961384	1.02713
Mr1	0.542005	0.795665	0.94426		Bin1	0.405901	0.488461	1.05922		Bad	0.655276	0.961384	0.970414
Gal3st1	0.542437	0.795665	0.93111		Slc1a3	0.407636	0.488872	1.02498		Arhgap24	0.655476	0.961384	1.04524
Ikbkg	0.549079	0.80339	0.951555		Fancd2	0.408289	0.488872	1.12107		Ltbr	0.656315	0.961384	0.953798
Ncor2	0.553705	0.808133	0.969706		Tmem88b	0.410637	0.489937	0.881599		Bcl2l1	0.657346	0.961384	1.03103
Sirt1	0.560319	0.815746	0.967861		Ppp3r1	0.411229	0.489937	0.971407		P2ry12	0.658859	0.961384	0.948235
Pole	0.562626	0.817067	1.04723		Sirt1	0.415272	0.493523	0.937776		Ppp3r1	0.660041	0.961384	1.01761
Bag3	0.567196	0.82166	1.07847		Optn	0.417062	0.49442	0.96085		Bbc3	0.660233	0.961384	0.955197
Tmem206	0.576774	0.83266	1.02183		Rtn4rl1	0.418945	0.495423	1.0333		Kdm4c	0.662589	0.961384	1.01895
Casp8	0.577642	0.83266	1.05991		St3gal6	0.421795	0.497562	1.07722		Kdm5d	0.664377	0.961384	1.25585
Xiap	0.581053	0.834424	0.986369		Kdm2b	0.423896	0.498809	1.084		Apex1	0.664472	0.961384	1.03642
Map2k4	0.582838	0.834424	1.03301		Mcm2	0.426115	0.500116	1.0973		Cdkn1a	0.66505	0.961384	1.03015
Fabp5	0.583153	0.834424	0.973287		Myct1	0.427606	0.500116	0.902825		Ago4	0.665893	0.961384	0.947468
C1qa	0.58647	0.835609	1.03126		Kmt2a	0.428147	0.500116	1.02296		Hps4	0.669249	0.963866	1.03781
Bid	0.593192	0.835609	1.05668		Vav1	0.443686	0.516612	0.925983		Nfkb1	0.672026	0.965505	1.0278
Emp1	0.593328	0.835609	1.04454		Traf6	0.444432	0.516612	1.06224		Pms2	0.67646	0.968018	1.02273
Hus1	0.593381	0.835609	1.03039		Casp7	0.446174	0.517378	1.04055		Ifitm3	0.677062	0.968018	0.955883
Egfr	0.593448	0.835609	1.03036		Ercc2	0.448051	0.518296	1.13386		Ppp3cb	0.679018	0.968464	1.01421
Chek2	0.593456	0.835609	1.05961		Parp1	0.452393	0.520053	1.01833		Traf1	0.683572	0.972604	0.944776
S100a10	0.594001	0.835609	1.05161		C1qc	0.452626	0.520053	1.04083		Gja1	0.688554	0.974466	0.986429
Crem	0.597126	0.837987	1.03625		Traf1	0.452835	0.520053	0.912684		Prkar1a	0.689711	0.974466	1.01264
Egr1	0.600207	0.84029	0.968052		Fgd2	0.458541	0.524419	0.886037		Lacc1	0.689843	0.974466	1.03992
Setd1b	0.604484	0.844254	1.02071		Tm4sf1	0.459616	0.524419	0.93038		Gal3st1	0.702267	0.986339	0.954981
Dlx2	0.61073	0.85094	1.07443		Trp53	0.46	0.524419	1.05936		Plxnb3	0.705607	0.986339	1.04324
Fancg	0.612616	0.851536	1.04309		Egr1	0.461813	0.524419	0.934944		Jag1	0.707775	0.986339	0.966068
Hsd11b1	0.617767	0.856657	1.05028		Tet1	0.4627	0.524419	1.0328		Srgn	0.708155	0.986339	1.03664
Tnfrsf12a	0.620365	0.857325	0.940782		Cd109	0.463223	0.524419	1.1199		Kdm5c	0.708178	0.986339	0.978352
Blm	0.622257	0.857325	0.961192		Grap	0.465249	0.525467	1.06562		Rad50	0.708725	0.986339	1.04111
Sesn1	0.622655	0.857325	1.03197		Itga7	0.476682	0.53615	0.964423		Pacsin1	0.70997	0.986339	1.03073
Dab2	0.625552	0.858156	0.93898		Gba	0.476952	0.53615	1.04947		Tmem206	0.712298	0.98671	0.984847
Tbc1d4	0.627065	0.858156	1.05161		Trim47	0.481283	0.539748	1.07612		Blm	0.714888	0.98671	0.96302
Ambra1	0.627668	0.858156	1.00923		Csf1	0.487938	0.545931	1.04888		Dlx2	0.715262	0.98671	1.05113
Coa5	0.631157	0.859504	0.984615		Ash2l	0.491493	0.54755	1.03349		Nwd1	0.720656	0.991065	1.0214
Irf1	0.631598	0.859504	1.04664		Nfkb1	0.491677	0.54755	0.954888		Rpl29	0.722347	0.991065	1.02762
Pex14	0.635772	0.862611	0.976488		Lfng	0.494507	0.548575	0.926334		Pole	0.723466	0.991065	0.967538
Itgam	0.636837	0.862611	0.963799		Tbc1d4	0.495135	0.548575	0.943218		Mog	0.726401	0.991861	1.11913
Mcm5	0.642366	0.868087	1.03448		Blm	0.497332	0.548575	0.925647		Uty	0.727415	0.991861	1.20406
Mre11a	0.648188	0.873931	1.03543		Vps4b	0.497696	0.548575	1.02591		Lfng	0.730541	0.993822	0.974913
Casp9	0.654103	0.874597	1.04272		Nfkbia	0.498339	0.548575	0.926556		Hpgds	0.732773	0.994088	1.03474
Bin1	0.654383	0.874597	0.969121		Mmp14	0.502567	0.551231	1.04055		Rapgef3	0.734111	0.994088	0.978523
Ikbkb	0.654946	0.874597	1.01694		Suz12	0.50306	0.551231	0.968809		Kdm2b	0.736623	0.995201	1.02529
Setdb1	0.655178	0.874597	0.960459		Dock2	0.511162	0.557504	0.94321		Slc2a1	0.740022	0.996941	0.974499
Kmt2a	0.656172	0.874597	1.01966		Ripk2	0.511579	0.557504	1.04486		Mcm5	0.741319	0.996941	0.98219
Pros1	0.662967	0.881641	1.0424		Prkdc	0.512285	0.557504	1.04422		Cflar	0.743389	0.996941	1.02979
Gna15	0.673121	0.8911	0.947925		Xiap	0.521157	0.565869	1.01621		Cx3cr1	0.746965	0.996941	1.02185
Dot1l	0.673915	0.8911	0.966836		Pms2	0.528247	0.572267	1.02581		Esam	0.750228	0.996941	0.957942
Rad1	0.674659	0.8911	1.01894		Cd86	0.532547	0.575621	1.10603		St3gal6	0.755212	0.996941	1.03105
Entpd2	0.677431	0.892742	1.03509		Kdm6a	0.537601	0.579771	1.07187		Emcn	0.755791	0.996941	0.961503
Fadd	0.680911	0.894289	1.05584		Pink1	0.54548	0.585857	0.982057		Il6ra	0.756281	0.996941	0.959302
St3gal6	0.681669	0.894289	1.04478		St8sia6	0.545696	0.585857	1.11198		Rb1cc1	0.757369	0.996941	0.99016
Icam2	0.685196	0.895687	0.945823		Epcam	0.548263	0.587293	0.920794		Apoe	0.759673	0.996941	1.01401
Kdm2a	0.685803	0.895687	0.98058		Amigo2	0.556191	0.594452	1.0392		Cdc7	0.760227	0.996941	0.980434
Kmt2c	0.687662	0.896109	1.01491		Brd2	0.560003	0.597191	0.986745		Itga6	0.76143	0.996941	0.969955
Emcn	0.692063	0.898318	0.95102		Hdac6	0.56137	0.597315	0.965367		Setd1a	0.765521	0.996941	1.0114
Ifitm2	0.693919	0.898318	0.975434		Dnmt3a	0.564544	0.599357	0.987038		Trp53	0.766107	0.996941	1.02699
Psmb8	0.693973	0.898318	0.980979		Spp1	0.56794	0.601626	0.844671		Myd88	0.767546	0.996941	0.973093
Igsf10	0.699006	0.902831	0.970057		Npl	0.576748	0.609604	0.975953		Plcg2	0.769371	0.996941	1.0326
Tcirg1	0.702186	0.903071	0.949402		Arhgap24	0.581071	0.612818	1.04423		Atg7	0.770228	0.996941	0.976689
Txnrd1	0.702286	0.903071	0.982252		Rad1	0.583188	0.613697	1.04659		Tpd52	0.770708	0.996941	1.02583
Dlg4	0.706983	0.907113	1.01728		Hat1	0.586546	0.615874	0.956494		Rtn4rl1	0.771493	0.996941	0.981345
Smarca5	0.710248	0.909305	0.9895		Slc44a1	0.5963	0.624742	0.956197		Pld1	0.77176	0.996941	0.962905
Prkdc	0.713261	0.910183	0.979376		Fos	0.599627	0.626853	1.07601		Cnp	0.782786	>0,999999	1.03184
Prkar2b	0.714052	0.910183	0.987137		Myrf	0.606219	0.631308	0.920547		Cd109	0.782828	>0,999999	0.96043
Nlrp3	0.716782	0.911672	1.05793		Il2rg	0.607723	0.631308	1.08112		Tgfa	0.783862	>0,999999	0.972524
Amigo2	0.72331	0.917974	1.03106		Ago4	0.607853	0.631308	0.945568		Cyp7b1	0.783918	>0,999999	0.978134
Suv39h2	0.727235	0.920954	1.023		Smarcd1	0.61292	0.635189	1.02883		Reln	0.78587	>0,999999	0.975168
Lsr	0.731487	0.924334	1.01836		Asb2	0.616862	0.637873	0.947201		Casp9	0.786787	>0,999999	1.02453
Trp53	0.733416	0.924769	1.03152		Hdac4	0.619481	0.637873	1.03379		Slc2a5	0.788879	>0,999999	0.962755
Tie1	0.737584	0.92802	0.9737		Arid1a	0.619515	0.637873	0.989586		Cx3cl1	0.790283	>0,999999	0.982302
Rps2	0.742551	0.932261	1.0115		Bard1	0.633647	0.650315	1.04619		Crip1	0.793956	>0,999999	1.01718
Fancd2	0.745588	0.93286	1.03445		Pdpn	0.634987	0.650315	0.957831		Kdm1a	0.796574	>0,999999	1.00821
Hdac1	0.748396	0.93286	1.01093		Agt	0.636446	0.650315	0.9382		Brd2	0.799537	>0,999999	1.00877
Csf1	0.748501	0.93286	1.01662		Vim	0.637043	0.650315	1.02843		Ppp3r2	0.799709	>0,999999	0.970199
Npnt	0.74942	0.93286	0.97601		Mafb	0.642456	0.654442	1.03018		Rpl36al	0.801216	>0,999999	0.99123
Mpeg1	0.753885	0.934789	0.96993		Cyp7b1	0.644663	0.655293	0.967111		S1pr3	0.801661	>0,999999	0.976807
Prkar1a	0.754172	0.934789	0.989314		Rps2	0.648463	0.657756	0.983313		Ash2l	0.802598	>0,999999	1.00692
Chek1	0.760995	0.941248	1.03139		Plxnb3	0.652258	0.658018	0.946925		Tm4sf1	0.803561	>0,999999	0.978214
Grin2a	0.766121	0.945584	1.02851		Ripk1	0.65322	0.658018	0.930119		Mcm6	0.813968	>0,999999	1.02205
Kdm5c	0.769559	0.947824	1.01881		Coa5	0.653873	0.658018	0.983166		Nefl	0.817619	>0,999999	0.983578
Atg7	0.774518	0.950846	1.02495		Ogg1	0.655565	0.658018	0.952142		Sqstm1	0.819841	>0,999999	1.00874
Kcnd1	0.775355	0.950846	0.980675		Kcnd1	0.655608	0.658018	1.02271		Hdac2	0.820479	>0,999999	1.01007
Arid1a	0.779546	0.950846	0.988897		Mavs	0.657855	0.658889	1.03037		Fos	0.821078	>0,999999	0.976522
Hprt	0.780715	0.950846	0.98469		Shank3	0.665522	0.665174	1.01712		Ugt8a	0.821309	>0,999999	0.953863
Mapk14	0.781287	0.950846	1.01023		Olfml3	0.670876	0.669125	0.963514		Setd2	0.823333	>0,999999	1.00855
Homer1	0.781795	0.950846	0.990698		Mvp	0.672803	0.669649	1.06174		Tcirg1	0.823637	>0,999999	1.0299
Abl1	0.783414	0.950846	0.980643		Csf1r	0.675518	0.670953	0.968961		Itga7	0.825655	>0,999999	1.02192
Sesn2	0.787897	0.954303	0.97873		Rbfox3	0.681334	0.675327	1.01376		Kdm1b	0.826018	>0,999999	1.02028
Rpl9	0.790425	0.955383	1.01259		Ngfr	0.686898	0.679432	1.04677		Tmem204	0.826955	>0,999999	0.97487
Traf1	0.792558	0.955982	0.966032		Fancg	0.690802	0.681882	0.968235		Cox5b	0.831222	>0,999999	0.993809
Npl	0.80225	0.9654	0.975872		Plcg2	0.693837	0.683343	1.03896		C3ar1	0.832164	>0,999999	0.981102
Kit	0.804026	0.9654	1.02131		Ctsw	0.695143	0.683343	0.945588		Timeless	0.83679	>0,999999	1.01474
Spp1	0.806325	0.9654	0.916892		Cflar	0.698429	0.685163	1.03165		Chn2	0.839425	>0,999999	1.01168
Akt2	0.80698	0.9654	1.01542		Lingo1	0.702844	0.688081	1.03718		Rhoa	0.84001	>0,999999	0.993933
Mafb	0.812989	0.969964	1.0167		Bok	0.706082	0.689838	0.975171		Spp1	0.8428	>0,999999	0.921233
Cables1	0.814118	0.969964	0.983347		Sqstm1	0.717447	0.699511	1.0137		Ly6a	0.843228	>0,999999	0.975253
Bcl2	0.820492	0.975567	0.976284		Mfge8	0.727403	0.707773	1.03118		Icam2	0.844956	>0,999999	1.02658
Rnf8	0.822623	0.976112	0.98821		Icam2	0.730698	0.709535	0.970961		Cd86	0.848566	>0,999999	1.0264
Top2a	0.827939	0.980427	1.01982		Mcm6	0.738655	0.714856	0.958527		C1qa	0.848795	>0,999999	0.989736
Map1lc3a	0.829976	0.980851	1.01004		Bid	0.74027	0.714856	0.962869		Bax	0.853933	>0,999999	0.988517
Hspb1	0.835636	0.985544	1.03222		Mr1	0.741576	0.714856	1.04352		Dnmt3a	0.854556	>0,999999	1.00391
Ldlrad3	0.837622	0.985894	0.988045		Il1r1	0.742834	0.714856	1.06539		Irak4	0.858611	>0,999999	0.973321
Irak4	0.842654	0.989822	1.02767		Abl1	0.74366	0.714856	1.02345		Mafb	0.860261	>0,999999	1.01326
Fancc	0.848254	0.994347	0.980907		Lair1	0.74865	0.718208	0.978247		Gpr34	0.860855	>0,999999	1.01677
C5ar1	0.850735	0.994347	1.0255		Gjb1	0.752129	0.7201	1.04238		Plxdc2	0.864976	>0,999999	1.01244
Ccni	0.851734	0.994347	0.995631		Dlx1	0.7588	0.725033	0.962726		Rbfox3	0.865674	>0,999999	1.00845
Slc17a6	0.854559	0.994347	1.03847		Tcirg1	0.761741	0.726391	0.977789		Cln3	0.867332	>0,999999	1.01173
Gadd45g	0.855022	0.994347	0.983474		Syk	0.763846	0.726891	1.0348		Xrcc6	0.867492	>0,999999	1.00776
Fcer1g	0.860423	0.998638	0.980211		Cks1b	0.766689	0.726891	1.0227		Man2b1	0.867638	>0,999999	0.990387
Clstn1	0.866269	>0,9999999999	1.00841		Enpp6	0.767349	0.726891	0.957012		Atg14	0.868282	>0,999999	1.0075
Arc	0.869319	>0,9999999999	1.01129		Uty	0.768351	0.726891	0.864141		Bcl2	0.869604	>0,999999	1.01814
Atp6v1a	0.870905	>0,9999999999	1.0058		Pros1	0.771069	0.728021	0.975272		F3	0.874353	>0,999999	1.00762
Lacc1	0.871834	>0,9999999999	0.985894		Ptx3	0.790768	0.745146	0.962811		Tyrobp	0.874381	>0,999999	1.00743
Pdpn	0.876625	>0,9999999999	1.00832		Slc2a1	0.7935	0.746082	0.973395		Atr	0.87987	>0,999999	1.00825
Trp53bp2	0.879413	>0,9999999999	1.00934		C1qa	0.794883	0.746082	1.02067		Hat1	0.88051	>0,999999	0.99267
Mef2c	0.879794	>0,9999999999	0.985725		Rnf8	0.797199	0.746788	0.982592		Hspb1	0.881707	>0,999999	0.977475
Igf2r	0.880126	>0,9999999999	1.0074		Tmem204	0.805215	0.752821	0.964173		Grin2b	0.888963	>0,999999	0.989377
Cd68	0.881263	>0,9999999999	0.987944		Padi2	0.807025	0.75304	1.02789		Lyn	0.891228	>0,999999	0.988596
Cyp7b1	0.881562	>0,9999999999	0.988731		Kdm5d	0.820731	0.764336	0.891976		Ercc2	0.891868	>0,999999	1.01505
Nfkbia	0.882172	>0,9999999999	0.988635		Lacc1	0.830472	0.771903	1.02525		Islr2	0.893867	>0,999999	0.989664
Ifih1	0.883768	>0,9999999999	1.02293		Cdkn1c	0.841569	0.780698	1.02121		Mal	0.902478	>0,999999	1.02931
Gba	0.884982	>0,9999999999	0.993084		Chek2	0.844042	0.781475	0.985561		Trem2	0.902997	>0,999999	0.992006
Grap	0.886625	>0,9999999999	0.983433		Tnfrsf1a	0.848075	0.78369	0.986253		Tet1	0.910983	>0,999999	1.00428
Syk	0.895414	>0,9999999999	0.988589		Tmem206	0.854157	0.787786	1.00634		Map3k14	0.91197	>0,999999	0.984421
Epcam	0.897009	>0,9999999999	1.01426		Birc2	0.862053	0.793537	0.989517		Smc1a	0.913395	>0,999999	1.01002
Sqstm1	0.899162	>0,9999999999	1.00492		Kat2b	0.863906	0.793714	1.0134		Tmc7	0.913866	>0,999999	0.985011
Rb1cc1	0.899373	>0,9999999999	1.0046		Mcm5	0.870636	0.796816	1.01605		Rnf8	0.916324	>0,999999	0.994314
Tmem204	0.900744	>0,9999999999	0.989027		Bag3	0.874245	0.796816	1.00838		Mag	0.922615	>0,999999	1.02429
Cln3	0.904793	>0,9999999999	0.990878		Ldlrad3	0.877313	0.796816	0.990722		Anapc15	0.925642	>0,999999	1.00503
Itgav	0.90695	>0,9999999999	1.00735		Topbp1	0.879353	0.796816	1.00673		Plekhm1	0.928548	>0,999999	0.992513
P2rx7	0.907151	>0,9999999999	1.00944		Osmr	0.880596	0.796816	0.98287		Amigo2	0.930911	>0,999999	1.00789
Syn2	0.908285	>0,9999999999	1.00924		Kdm3a	0.881017	0.796816	1.00721		Fen1	0.931676	>0,999999	1.00699
Rbfox3	0.9084	>0,9999999999	1.00527		Entpd2	0.882786	0.796816	0.982606		Kdm5a	0.931685	>0,999999	0.997512
Casp2	0.909827	>0,9999999999	1.00712		Nrgn	0.883056	0.796816	0.989906		Itgav	0.931728	>0,999999	0.994718
Il2rg	0.909989	>0,9999999999	1.00833		Plxdc2	0.883855	0.796816	1.00806		Fcgr3	0.933965	>0,999999	0.993798
Hdac6	0.913704	>0,9999999999	1.00588		Mdm2	0.885516	0.796816	1.00621		Tmem88b	0.937233	>0,999999	0.988892
Tgfb1	0.916034	>0,9999999999	0.987443		Rb1cc1	0.885629	0.796816	0.994713		Zfp367	0.937428	>0,999999	0.994824
Shank3	0.917067	>0,9999999999	0.99628		Ncf1	0.892149	0.801173	1.02614		Rps3	0.937973	>0,999999	1.00616
Prkcq	0.91795	>0,9999999999	0.993217		Vegfa	0.899845	0.806568	0.993592		Kmt2a	0.938257	>0,999999	1.00324
Cdk20	0.917967	>0,9999999999	0.99431		C4a	0.903039	0.807915	0.985841		Fcrls	0.939633	>0,999999	0.996093
Lmna	0.924833	>0,9999999999	1.00678		Hspb1	0.906066	0.809109	1.00897		Cotl1	0.946682	>0,999999	1.0042
Bcl2l1	0.926494	>0,9999999999	1.00668		Pole	0.913299	0.809628	1.01323		Rpl28	0.949118	>0,999999	1.00512
Pik3r2	0.929338	>0,9999999999	1.00239		Nptx1	0.913571	0.809628	0.978137		Gsn	0.951108	>0,999999	1.01055
Grn	0.931677	>0,9999999999	0.995194		Abcc8	0.913938	0.809628	1.01144		Jarid2	0.953353	>0,999999	0.997563
Tbr1	0.932605	>0,9999999999	0.978417		Prkcq	0.914072	0.809628	0.98799		Prkcq	0.953649	>0,999999	0.994738
Mbd2	0.940619	>0,9999999999	0.997433		Bcas1	0.915121	0.809628	0.988559		Grn	0.954898	>0,999999	1.00266
Bdnf	0.949019	>0,9999999999	1.01229		Tnfsf12	0.917613	0.810332	1.0111		Aldh1l1	0.957212	>0,999999	0.995317
Pms2	0.950141	>0,9999999999	1.00301		Dot1l	0.920418	0.811309	1.0062		Ncor1	0.96125	>0,999999	1.0017
Mmp14	0.951121	>0,9999999999	1.0036		Dlg1	0.922709	0.811831	0.994996		Coa5	0.962273	>0,999999	0.998529
Rab6b	0.952106	>0,9999999999	1.00316		Cd33	0.943614	0.82634	0.993848		Lgmn	0.963848	>0,999999	0.997161
Myct1	0.953667	>0,9999999999	0.993964		Chek1	0.94463	0.82634	0.989914		Ldlrad3	0.964776	>0,999999	1.00271
Plcg2	0.953944	>0,9999999999	1.00616		Prkar1a	0.945688	0.82634	1.00182		Fcgr1	0.970854	>0,999999	0.996754
Plxdc2	0.954279	>0,9999999999	0.995678		Sod2	0.946118	0.82634	0.998254		Ezh2	0.975134	>0,999999	0.997839
Ripk1	0.96274	>0,9999999999	1.00599		Kdm5c	0.957813	0.835028	0.996751		Slc1a3	0.976244	>0,999999	0.999043
Suz12	0.967088	>0,9999999999	1.00142		Bcl2	0.96144	0.836663	0.993996		Il1rap	0.979235	>0,999999	0.997963
Cp	0.973387	>0,9999999999	1.00529		Cln3	0.967874	0.838709	1.0025		Prkaca	0.982498	>0,999999	0.998552
Ifnar2	0.982374	>0,9999999999	0.998513		Becn1	0.968795	0.838709	1.00095		Fgf13	0.983722	>0,999999	1.00165
Cflar	0.983232	>0,9999999999	1.00181		Grn	0.971309	0.838709	0.997837		Rela	0.985602	>0,999999	1.00162
Ripk2	0.984295	>0,9999999999	0.998048		Hus1	0.971947	0.838709	1.00189		Ak1	0.985725	>0,999999	1.00148
Smarcd1	0.985269	>0,9999999999	0.999028		Itgav	0.972569	0.838709	1.00203		Arid1a	0.986096	>0,999999	1.0007
Ago4	0.985373	>0,9999999999	0.997995		Irf8	0.978675	0.842454	1.00355		Ddx58	0.989623	>0,999999	0.99798
Becn1	0.98843	>0,9999999999	1.00059		Tmem64	0.980652	0.842638	0.999029		C1qc	0.990033	>0,999999	0.999389
Vps4a	0.988607	>0,9999999999	0.99922		Fkbp5	0.986608	0.84561	1.00132		Mobp	0.99091	>0,999999	1.00361
Slc2a1	0.989832	>0,9999999999	0.998867		Atg7	0.987651	0.84561	1.00106		Becn1	0.992576	>0,999999	1.00036
Ulk1	0.992063	>0,9999999999	0.999515		Msn	0.991106	0.84705	0.998808		Brd3	0.998755	>0,999999	1.00006
Arhgap24	0.99273	>0,9999999999	0.999038		Irak4	0.998904	0.851455	1.00025		Lig1	0.999309	>0,999999	1.00006
Pik3cg	0.997564	>0,9999999999	1.00024		Pex14	0.999825	0.851455	1.00001		Npl	0.999332	>0,999999	1.00008

## Sheet: Shared Dysregulation ± MP-10
Genes	Q- or P-value	Foxp1+/-/WT		Genes	Q- or P-value	Foxp1+/-+ MP-10/WT
Ifi30	5.27282e-05	1.49813		Ifi30	7.27929e-05	1.60049		1% Q-value	adjusted Significance
Fcrls	0.000124787	0.731768		Fcrls	0.00309743	0.728909		5% Q-value	adjusted Significance
Fcgr2b	0.000147184	1.52102		Fcgr2b	0.000169839	1.69357		P-value	nominal Significance
P2ry12	0.000262015	0.652677		P2ry12	1.33976e-05	0.618891
Cd74	0.000416203	2.31016		Cd74	6.7869e-06	2.64556
Gpr34	0.000753171	0.722146		Gpr34	0.00942537	0.734254
Pten	0.000777271	1.10441		Pten	1.12682e-05	1.13188
Tyrobp	0.00115025	1.22545		Tyrobp	0.00569127	1.23456
Ptms	0.00121259	1.1106		Ptms	0.000671672	1.16186
Brd3	0.00147573	1.15595		Brd3	0.000985985	1.15602
Grm3	0.00195683	1.1509		Grm3	0.0238855	1.11997
Nefl	0.00229703	0.811375		Nefl	0.000378123	0.798051
Kdm4a	0.00258812	1.39647		Kdm4a	3.7601e-06	1.49854
Timeless	0.00282412	1.30503		Timeless	0.00164854	1.32426
Ppfia4	0.00294042	1.19831		Ppfia4	0.000237436	1.38346
Atg14	0.00313461	1.16954		Atg14	0.00301614	1.17831
Smarca4	0.00315122	1.13192		Smarca4	7.213e-07	1.16998
Cntnap2	0.00334523	1.17606		Cntnap2	0.0029644	1.20353
Mdc1	0.00355466	1.21436		Mdc1	0.0479448	1.16816
Msh2	0.00387493	1.2101		Msh2	2.39881e-05	1.25177
Hilpda	0.00388615	1.39516		Hilpda	0.000148475	1.51001
Camk4	0.00409806	0.786728		Camk4	0.000900473	0.743357
Prkacb	0.00457123	1.08368		Prkacb	9.77879e-05	1.12201
Akt1	0.00471163	1.22761		Akt1	9.5623e-06	1.33244
Hells	0.00513369	1.27833		Hells	0.0244742	1.2233
Mal	0.00618599	0.540124		Mal	0.0314694	0.555953
Pik3cd	0.00693936	1.2007		Pik3cd	0.0305804	1.25616
Ugt8a	0.00732714	0.617584		Ugt8a	0.00885271	0.589091
Sox10	0.00755017	0.778168		Sox10	0.000821008	0.703605
Cdkn1a	0.00758755	1.26134		Cdkn1a	0.0014006	1.29937
Xrcc6	0.0077361	1.14983		Xrcc6	0.0248042	1.15876
Cdc25a	0.00799918	1.22345		Cdc25a	0.000250789	1.27495
Gsn	0.00808309	0.63922		Gsn	0.035053	0.645962
Jarid2	0.00853069	1.11685		Jarid2	0.0431821	1.11413
Mobp	0.00886362	0.507776		Mobp	0.0223669	0.509611
Igf1r	0.00903329	1.12508		Igf1r	0.00509441	1.16916
Kcnj10	0.00975046	0.829334		Kcnj10	0.00105182	0.775336
Dicer1	0.00985971	1.20652		Dicer1	2.49761e-05	1.30508
Gja1	0.0101725	0.884751		Gja1	0.00705207	0.872745
Hpgds	0.0112394	0.782288		Hpgds	0.00487298	0.809466
Pecam1	0.0128085	1.12541		Pecam1	0.00887052	1.20321
Mag	0.0129029	0.588527		Mag	0.0478242	0.602822
Apex1	0.013837	1.30949		Apex1	0.000830877	1.35718
Rpl29	0.0146021	1.25665		Rpl29	0.000106813	1.29137
Stat1	0.0160402	1.38705		Stat1	4.9389e-06	1.59069
Tmem100	0.0161138	0.896238		Tmem100	0.0269006	0.854793
Rgl1	0.0170569	1.1099		Rgl1	0.0131362	1.15682
Cldn5	0.0173143	1.12731		Cldn5	0.000267909	1.15072
Eef2k	0.0174485	1.24362		Eef2k	2.6036e-06	1.42578
Setd2	0.0182227	1.10544		Setd2	0.00115434	1.1149
Fa2h	0.0215177	0.667363		Fa2h	0.00179427	0.577738
Fgf13	0.0224145	0.824146		Fgf13	0.00578824	0.825505
Crip1	0.0230765	1.21621		Crip1	0.00168062	1.23711
Epg5	0.0238442	1.1998		Epg5	0.000132192	1.242
Mapk10	0.0239808	1.11061		Mapk10	0.000743396	1.16396
Bax	0.0247243	1.18214		Bax	0.0364589	1.16857
Rala	0.0282854	1.16639		Rala	0.00103284	1.2495
Rpl28	0.0285518	1.22871		Rpl28	0.00103107	1.235
Islr2	0.029216	1.21598		Islr2	0.0137668	1.20341
Mapt	0.0292549	1.19963		Mapt	0.0063448	1.26208
Dapk1	0.0301198	1.21095		Dapk1	1.327e-07	1.2742
Ezh2	0.0338638	1.19091		Ezh2	0.0259729	1.18833
Relb	0.0358992	1.22324		Relb	0.0159382	1.28927
Setd1a	0.0359701	1.10347		Setd1a	0.0266117	1.11605
Casp3	0.036241	1.19662		Casp3	0.0245374	1.26181
Ltbr	0.0373443	1.32021		Ltbr	0.0517706	1.25921
Apc	0.0382881	1.16664		Apc	2.3288e-06	1.29469
Nlgn1	0.03871	1.20683		Nlgn1	2.32057e-05	1.31885
Stmn1	0.0395474	1.21991		Stmn1	0.00558184	1.41463
Rpa1	0.0402501	1.065		Ehmt2	0.0348887	1.06738
Csk	0.0421715	1.23414		Csk	0.000494861	1.35431
Bcl2a1a	0.0439439	1.26187		Bcl2a1a	0.012721	1.42425
Il1rl2	0.0443951	1.32051		Il1rl2	0.00915915	1.45296
Chn2	0.0445061	0.885658		Chn2	0.0209533	0.896005
Cd84	0.0452496	1.21953		Cd84	0.042422	1.31075
S100b	0.0501079	0.888812		S100b	0.030601	0.854754
Foxp3	0.0514038	1.30694		Foxp3	0.00049998	1.8153
Pik3cb	0.0517799	1.07861		Pik3cb	0.0345243	1.09478
Cd72	0.0532606	0.789474		Cd72	0.01504	0.667632
Pld1	0.0541612	0.801703		Pld1	0.0329441	0.771964

## Sheet: 23-013-1_normalized Counts (2)
Probe Name	Class Name	WT 01	WT 02	WT 03	WT 04	WT 05	WT 06	het 01	het 02	het 03	het 04	het 05	het 06	het 07	het 08	het 09	het 10	het 11	het 12	het+ 01	het+ 02	het+ 03	het+ 04	het+ 05	het+ 06
		WT	WT	WT	WT	WT	WT	het	het	het	het	het	het	het	het	het	het	het	het	het+	het+	het+	het+	het+	het+
AI464131	Endogenous	143.14	131.77	118.32	150.61	126.13	145.7	154.13	202.48	158.21	141.66	131.9	159.36	135.04	132.96	149.85	124.21	176.12	159.59	143.02	149.8	138.28	131.73	161.75	128.57
Abcc3	Endogenous	20.33	19.44	26.03	19.39	20.18	16.74	15.52	35.35	23.94	20.77	28.11	14.57	28.84	13.83	17.21	25.28	13.1	19.72	27.81	27.34	21.49	22.8	15.73	20.66
Abcc8	Endogenous	21.17	23.76	27.61	26.1	25.95	27.56	27.93	36.96	27.37	22.99	35.68	31.7	40.64	25.53	26.32	16.49	18.92	26.9	33.11	21.4	26.16	16.47	29.2	27.55
Abl1	Endogenous	135.52	117.73	152.24	175.22	143.43	122.07	115.85	128.56	149.66	129.79	178.39	163.65	136.35	118.06	132.64	136.31	148.47	121.93	156.26	126.02	156.97	140.6	140.41	145.79
Adamts16	Endogenous	44.04	39.96	53.64	49.95	49.01	33.47	28.96	41.78	47.03	53.4	49.73	51.41	68.17	57.44	48.6	73.65	77.14	60.97	50.32	53.5	55.13	57	39.31	44.77
Ago4	Endogenous	35.57	27	26.03	29.08	30.27	26.58	20.69	30.53	20.52	19.28	29.19	32.56	30.15	29.78	32.4	36.28	43.67	23.31	25.16	29.72	33.64	27.87	32.57	16.07
Agt	Endogenous	113.49	154.45	129.36	102.89	85.05	142.75	95.17	134.99	107.75	111.25	122.17	80.54	116.68	110.62	96.19	78.05	107.71	114.76	144.35	110.57	97.17	69.67	126.93	134.31
Ak1	Endogenous	668.26	670.72	579.76	665.07	624.18	678.29	671.33	755.28	745.71	736.46	606.54	723.13	525.73	514.8	535.6	480.37	454.13	511.04	618.43	584.94	539.12	651.07	584.09	657.77
Akt1	Endogenous	420.1	388.82	445.66	407.84	399.3	375.08	445.83	374.43	448.11	470.21	464.91	466.95	533.59	496.72	543.7	551.82	589.5	597.11	527.06	549.27	519.49	578.87	573.98	498.21
Akt2	Endogenous	129.59	128.53	160.91	149.86	140.55	151.61	151.02	165.52	135.97	119.41	177.31	169.64	136.35	151.04	159.97	117.62	133.91	130.9	133.75	124.83	146.69	146.93	125.8	133.16
Aldh1l1	Endogenous	313.38	206.29	276.86	257.23	253.71	156.53	224.47	152.66	280.5	274.41	303.81	258.75	330.38	298.88	356.39	320.98	330.41	342.49	304.58	253.24	298.99	302.74	313.39	255.99
Ambra1	Endogenous	527.67	555.15	519.81	508.5	522.55	506.01	507.89	528.7	535.34	543.63	504.91	520.07	578.17	520.12	527.5	523.24	519.63	631.18	499.25	555.22	543.79	592.81	524.56	599.23
Amigo2	Endogenous	81.31	79.92	85.19	78.29	69.19	84.66	107.58	102.85	78.68	83.81	94.06	75.4	76.04	60.63	79.99	54.96	74.23	98.62	88.73	89.17	65.4	82.33	75.26	96.43
Anapc15	Endogenous	165.16	135.01	150.66	164.03	144.15	141.76	146.89	126.95	159.92	136.46	177.31	153.36	176.99	184.01	167.06	193.47	186.31	173.93	156.26	167.64	171.92	162.14	169.61	168.75
Anxa1	Endogenous	14.4	11.88	23.66	18.64	15.14	19.69	14.48	22.5	17.1	18.54	14.06	16.28	24.91	19.15	26.32	18.69	11.64	19.72	7.95	13.08	20.56	24.07	11.23	11.48
Apc	Endogenous	4112.92	3816.95	3869.78	4187.27	3774.64	3612.95	3733.17	3348.96	4552.09	4454.35	4365.8	4250.52	4934.75	4340.73	4348.61	5087.31	5209.44	5913.73	5079.9	5357.2	4735.25	5054.05	5023.19	5013.06
Apex1	Endogenous	225.3	185.77	175.11	182.67	153.52	150.62	197.57	220.16	194.98	195.05	188.13	197.92	253.03	243.57	218.7	308.89	299.85	292.28	227.77	263.94	222.37	240.67	268.46	233.03
Apoe	Endogenous	2845.84	3159.19	2826.22	2845.94	2452.76	3104.97	2962.54	3345.74	2687.81	2682.55	3100.82	2704.88	3437.54	3246.24	3076.93	3098.78	3506.44	3439.22	3306.7	3342.01	2937.58	2809.5	3334.94	3175.2
Arc	Endogenous	121.12	114.49	104.12	121.53	125.41	130.93	89.99	131.77	117.16	103.09	109.2	143.94	120.62	155.29	133.65	111.02	128.09	107.59	145.67	141.48	85.96	95	84.24	101.02
Arhgap24	Endogenous	43.2	51.84	41.02	40.26	31.71	41.35	53.79	54.64	35.06	47.47	50.82	31.7	40.64	48.93	39.49	25.28	36.39	34.07	38.4	51.12	42.98	40.53	46.05	41.33
Arid1a	Endogenous	351.5	351.02	362.84	337.76	345.97	373.11	374.46	527.09	373.71	354.51	404.36	365.85	340.87	357.38	339.18	314.38	337.69	285.11	360.2	345.97	348.51	368.6	334.73	342.09
Asb2	Endogenous	36.42	41.04	22.87	34.3	28.83	34.46	35.17	28.93	34.21	37.08	29.19	38.56	30.15	44.67	29.36	47.27	39.3	39.45	26.49	27.34	36.44	39.27	28.08	29.85
Ash2l	Endogenous	404.01	444.99	359.69	377.27	345.97	372.12	417.9	564.05	391.67	367.12	390.31	371.85	420.84	390.36	410.06	397.93	374.08	403.45	352.26	399.47	397.1	387.6	422.34	422.44
Asph	Endogenous	730.09	842.45	756.45	824.63	792.12	837.77	768.56	893.48	788.47	772.8	819.53	780.53	877.09	844.53	811	782.66	790.37	840.98	795.89	823.91	861.46	877.81	835.7	864.4
Atf3	Endogenous	9.32	6.48	11.04	9.69	10.81	8.86	14.48	6.43	11.12	11.12	15.14	9.42	18.35	8.51	13.16	14.29	10.19	16.14	15.89	13.08	18.69	13.93	19.1	14.92
Atg14	Endogenous	124.51	115.57	105.7	118.55	111	125.03	140.68	146.24	131.7	111.25	125.42	139.66	146.84	151.04	143.77	116.52	147.01	138.07	121.83	143.86	144.82	146.93	141.53	126.27
Atg3	Endogenous	588.65	607	597.9	571.13	579.49	607.41	597.89	654.04	579.81	563.65	626	591.18	460.17	432.9	501.18	466.08	459.96	482.35	548.25	469.62	480.25	514.27	512.2	559.05
Atg5	Endogenous	366.74	332.66	329.71	385.47	322.18	341.61	334.11	321.4	357.46	335.97	367.6	329.86	420.84	323.35	385.76	381.44	409.01	364	388.01	355.48	337.3	424.34	404.37	363.9
Atg7	Endogenous	87.24	98.29	74.15	87.23	67.03	76.79	89.99	106.06	100.06	80.84	89.74	65.97	72.11	72.33	74.92	65.95	78.6	109.38	83.43	83.22	72.88	73.47	89.86	88.39
Atg9a	Endogenous	507.34	585.4	600.27	598.71	588.86	584.77	568.92	490.13	637.1	603.7	520.05	660.58	601.77	580.75	554.84	550.72	484.7	579.18	607.84	615.85	554.07	619.41	611.05	680.73
Atm	Endogenous	104.18	126.37	97.02	94.69	95.14	75.8	116.89	122.13	96.63	81.58	73.52	97.67	57.69	61.69	87.07	65.95	62.59	86.07	76.81	54.69	85.96	89.93	75.26	64.28
Atp6v0e	Endogenous	127.05	136.09	112.8	139.43	132.62	125.03	164.47	176.77	130.84	133.5	118.93	119.09	104.88	117	106.31	107.73	116.44	86.07	121.83	130.78	90.63	126.67	93.23	106.76
Atp6v1a	Endogenous	1416.99	1494.81	1353.56	1318.96	1277.92	1373.31	1323.01	1459.14	1571.81	1394.3	1401.21	1429.98	1394.95	1283.82	1267.63	1297.11	1228.49	1515.19	1444.78	1649.01	1232.4	1501.02	1419.79	1588.75
Atr	Endogenous	116.88	113.41	94.65	132.72	105.23	105.34	113.78	130.17	110.32	107.54	118.93	110.53	121.93	132.96	145.8	136.31	145.56	123.73	125.81	127.21	107.45	148.2	128.05	118.24
Axl	Endogenous	91.47	103.69	128.57	123.02	100.19	113.21	100.34	130.17	118.01	118.66	117.85	113.1	97.02	96.79	84.04	90.14	81.51	82.48	98	92.73	100.91	88.67	97.72	113.65
B3gnt5	Endogenous	95.71	62.64	61.53	80.52	62.71	60.05	91.03	101.24	78.68	68.23	89.74	73.68	98.33	69.14	111.37	85.74	78.6	80.69	98	58.26	76.62	76	112.33	66.58
Bad	Endogenous	266.8	232.21	250.05	240.08	234.25	229.38	219.29	197.66	266.81	252.16	230.29	241.61	271.39	273.36	289.57	303.39	307.12	317.38	247.64	294.85	223.31	278.67	259.47	234.18
Bag3	Endogenous	25.41	22.68	25.24	23.86	25.23	25.6	25.86	38.57	21.38	19.28	29.19	18.85	20.98	34.04	33.41	18.69	39.3	19.72	26.49	22.59	28.03	27.87	22.47	21.81
Bag4	Endogenous	289.67	253.82	257.93	255.74	256.59	241.19	274.12	287.65	275.37	266.99	272.46	263.03	238.61	215.92	208.57	209.96	219.79	222.35	246.31	247.29	233.59	254.6	232.51	226.14
Bak1	Endogenous	204.97	207.37	187.73	197.58	203.26	180.16	221.36	237.83	193.27	203.95	206.51	191.92	179.61	173.37	152.88	159.39	138.28	175.73	170.83	153.37	156.97	179.87	150.52	198.59
Bard1	Endogenous	42.35	34.56	40.23	35.79	32.43	26.58	38.27	46.6	38.48	29.67	38.92	29.13	44.58	37.23	49.61	41.77	49.49	44.83	34.43	33.29	29.9	36.73	46.05	41.33
Bax	Endogenous	124.51	141.49	127.78	123.02	111	157.51	160.33	191.23	134.26	141.66	147.04	137.09	153.39	173.37	177.18	162.69	160.11	118.35	145.67	154.56	147.63	144.4	183.09	142.34
Bbc3	Endogenous	103.33	79.92	66.26	58.9	64.87	72.85	122.06	117.31	83.81	87.51	87.58	79.68	119.3	96.79	114.41	93.44	100.43	121.93	84.75	103.43	85.03	140.6	111.2	59.69
Bcas1	Endogenous	889.33	932.1	969.42	1240.67	1015.56	877.15	709.6	654.04	996.28	984.91	1133.08	1023	875.77	873.25	649	942.05	925.74	871.46	1281.89	1005.81	867.07	898.08	670.58	1133.02
Bcl10	Endogenous	227.84	235.45	220.07	196.84	237.13	268.76	239.98	253.9	220.63	218.04	234.62	207.34	305.47	279.74	274.38	275.91	308.58	263.59	275.45	294.85	300.86	287.54	310.02	264.03
Bcl2	Endogenous	34.73	54	48.9	62.63	56.22	43.32	38.27	46.6	44.47	44.5	61.63	72.83	43.26	44.67	44.55	36.28	50.94	57.38	58.27	53.5	41.11	64.6	44.93	35.59
Bcl2a1a	Endogenous	19.48	37.8	42.59	46.23	33.16	30.52	42.41	61.07	42.76	37.08	48.65	51.41	48.51	30.85	37.46	42.87	45.12	41.24	59.59	45.18	47.65	44.33	58.41	43.62
Bcl2l1	Endogenous	304.06	366.14	309.2	319.12	301.28	344.56	377.56	433.89	345.49	369.34	325.44	317.01	288.43	263.78	327.03	311.09	232.89	322.76	323.12	344.78	337.3	359.74	314.51	338.64
Bcl2l11	Endogenous	16.09	19.44	20.51	15.66	19.46	11.81	18.62	20.89	23.09	13.35	18.38	17.14	23.6	12.76	9.11	10.99	18.92	14.35	19.86	16.64	12.15	11.4	19.1	13.78
Bcl2l2	Endogenous	318.46	346.7	367.57	354.16	368.31	422.33	327.91	469.24	395.09	375.27	335.17	435.25	235.99	203.16	223.76	170.38	160.11	209.8	275.45	255.61	238.26	296.4	212.29	297.32
Bdnf	Endogenous	17.79	44.28	18.93	23.11	33.88	37.41	21.72	25.71	48.74	34.12	24.87	27.42	45.89	12.76	23.29	31.88	17.47	41.24	47.67	63.01	24.29	68.4	28.08	56.25
Becn1	Endogenous	918.97	989.34	888.17	910.37	940.6	1020.88	1003.37	1124.89	965.49	918.9	899.54	1065.84	869.22	890.27	935.53	829.93	886.44	953.94	968.04	959.45	910.05	952.54	946.9	936.72
Bid	Endogenous	90.63	68.04	76.51	63.38	46.85	47.25	73.44	73.92	90.65	77.87	81.09	77.97	52.44	61.69	64.8	53.86	61.13	60.97	64.89	66.58	57.93	67.13	58.41	63.14
Bik	Endogenous	4.23	7.56	9.47	5.96	6.49	3.94	8.28	11.25	5.13	9.64	5.41	6	11.8	5.32	5.06	8.79	10.19	5.38	5.3	4.76	8.41	3.8	3.37	9.18
Bin1	Endogenous	410.78	563.79	436.99	424.99	456.24	520.78	458.24	596.19	546.46	423.48	456.26	474.66	443.13	390.36	397.91	396.83	385.72	484.14	521.76	548.08	414.85	520.61	457.16	517.72
Birc2	Endogenous	250.71	222.49	219.28	235.61	201.81	230.36	264.81	294.08	261.68	226.94	225.97	232.19	253.03	206.35	240.97	233.04	212.51	229.52	174.8	227.08	225.18	247	254.98	216.96
Birc3	Endogenous	15.25	11.88	7.89	13.42	22.34	10.83	11.38	12.86	17.96	14.83	15.14	11.14	14.42	21.27	16.2	21.98	16.01	19.72	21.19	11.89	18.69	15.2	14.6	21.81
Birc5	Endogenous	49.97	45.36	39.44	48.46	36.04	37.41	61.03	45	40.19	25.22	57.3	47.12	61.62	49.99	62.77	48.37	84.42	55.59	47.67	53.5	49.52	50.67	46.05	47.07
Blk	Endogenous	22.87	20.52	14.2	26.1	14.42	16.74	12.41	24.1	28.22	12.61	18.38	24.85	17.04	11.7	15.19	17.59	23.29	14.35	17.22	15.46	19.62	11.4	17.97	19.51
Blm	Endogenous	45.74	55.08	55.22	46.23	41.8	53.16	40.34	40.17	53.88	51.17	64.87	56.55	36.71	40.42	52.65	41.77	48.03	44.83	39.73	36.86	66.34	36.73	43.81	51.66
Blnk	Endogenous	27.1	32.4	30.76	32.81	40.36	48.24	36.2	35.35	43.61	31.89	34.6	28.27	26.22	27.65	21.26	28.58	29.11	32.28	22.51	19.02	27.1	21.53	22.47	21.81
Bmi1	Endogenous	222.75	177.13	203.51	190.87	185.24	187.05	204.81	215.34	191.56	181.7	180.56	205.63	221.57	201.03	235.91	245.13	216.88	199.04	209.23	208.06	233.59	225.47	201.06	205.48
Bnip3	Endogenous	527.67	556.23	575.81	581.57	542.01	518.81	578.23	519.06	704.66	568.1	597.89	588.61	583.41	561.6	524.47	570.51	707.4	649.11	723.05	752.58	572.75	727.07	618.91	743.87
Bnip3l	Endogenous	592.88	560.55	618.41	589.77	576.61	625.13	589.61	644.4	684.14	618.54	690.87	670.01	595.21	537.14	660.14	607.88	576.4	690.35	619.76	609.91	630.68	711.87	684.06	665.81
Bok	Endogenous	104.18	108.01	100.96	79.03	98.74	95.49	116.89	139.81	122.29	112.73	87.58	116.52	87.84	94.66	122.51	91.24	103.34	102.21	86.08	79.66	97.17	101.33	112.33	95.28
Bola2	Endogenous	958.78	959.1	933.13	918.57	785.63	859.43	929.93	1009.19	978.32	897.4	887.65	878.21	728.94	710.51	765.44	743.09	714.68	647.32	693.92	689.56	774.57	748.61	763.81	773.71
Braf	Endogenous	631	625.36	642.86	660.6	664.54	660.57	644.44	771.35	620	617.79	603.3	672.58	659.45	686.05	651.03	632.07	697.21	762.08	741.59	712.15	683.94	792.94	615.54	677.29
Brca1	Endogenous	26.26	29.16	18.93	22.37	16.58	17.72	25.86	32.14	26.51	22.25	30.27	26.56	22.29	24.46	18.22	29.68	33.48	32.28	19.86	24.97	30.83	25.33	31.45	20.66
Brd2	Endogenous	1112.08	1080.07	1070.38	1058	1066.73	1101.6	1078.89	1120.07	1187.84	1075.39	1080.1	1102.69	971.48	1051.94	1115.76	993.72	890.8	1025.67	1052.79	1046.24	1060.48	1105.81	989.59	1147.94
Brd3	Endogenous	409.09	390.98	404.65	383.98	399.3	358.34	451	490.13	414.76	410.13	445.45	402.69	498.19	488.21	435.37	448.49	430.85	509.25	433.04	439.89	455.03	471.2	493.11	420.15
Brd4	Endogenous	437.04	496.83	434.62	445.12	412.28	497.15	471.69	507.81	455.81	469.46	444.36	488.37	368.4	373.34	414.11	384.74	330.41	353.25	401.25	372.13	404.57	415.47	339.22	431.63
Btk	Endogenous	22.87	17.28	25.24	24.6	17.3	17.72	21.72	17.68	21.38	22.25	23.79	16.28	20.98	18.08	16.2	17.59	23.29	25.1	31.78	15.46	21.49	10.13	15.73	16.07
C1qa	Endogenous	211.74	276.5	196.41	275.87	263.8	248.08	245.15	306.93	245.43	244	276.78	282.74	237.3	229.75	234.9	257.22	225.61	251.04	235.72	298.41	256.01	221.67	274.07	216.96
C1qb	Endogenous	386.22	412.59	353.38	413.81	390.65	362.28	374.46	425.85	468.64	427.93	427.07	457.52	399.87	359.51	401.96	381.44	419.2	387.32	464.82	406.61	434.47	442.07	413.36	440.81
C1qc	Endogenous	258.33	334.82	253.2	305.69	271.01	305.18	282.39	371.21	277.08	302.59	296.24	352.14	280.56	264.85	282.48	269.32	307.12	313.8	299.29	281.77	328.89	285	312.26	291.58
C3	Endogenous	15.25	24.84	18.93	9.69	12.25	7.88	16.55	38.57	21.38	20.02	31.35	33.41	13.11	11.7	11.14	19.79	17.47	17.93	15.89	13.08	11.21	15.2	21.34	10.33
C3ar1	Endogenous	43.2	50.76	36.28	46.97	38.2	40.36	73.44	86.78	55.59	50.43	56.22	54.83	40.64	43.61	47.59	57.16	53.86	55.59	49	43.99	38.31	64.6	57.29	61.99
C4a	Endogenous	53.36	79.92	78.09	79.03	53.34	80.73	43.45	89.99	50.46	77.87	87.58	77.11	64.24	64.88	62.77	47.27	48.03	62.76	88.73	64.2	67.27	53.2	85.37	59.69
C5ar1	Endogenous	29.64	22.68	24.45	25.35	25.23	17.72	28.96	28.93	23.09	22.99	31.35	11.14	28.84	20.21	26.32	12.09	34.93	28.69	19.86	20.21	14.02	31.67	25.83	17.22
C6	Endogenous	5.93	4.32	3.16	5.96	5.77	6.89	7.24	11.25	10.26	4.45	14.06	2.57	7.87	7.45	6.07	7.69	13.1	12.55	6.62	14.27	5.61	13.93	6.74	1.15
Cables1	Endogenous	130.43	106.93	118.32	106.62	119.65	129.95	124.13	118.92	153.93	109.76	131.9	128.52	83.91	102.11	93.15	117.62	110.62	125.52	98	110.57	111.19	117.8	116.82	118.24
Calcoco2	Endogenous	7.62	9.72	6.31	9.69	5.77	6.89	7.24	8.03	6.84	5.19	10.81	8.57	3.93	5.32	3.04	5.5	11.64	5.38	5.3	7.13	4.67	7.6	7.86	6.89
Calr	Endogenous	4699.87	4368.87	4478.73	4544.41	4284.95	3734.03	4400.36	4036.75	4758.19	4626.41	4662.05	4443.3	3982.94	3837.63	4081.32	3763.82	3964.94	3987.91	3531.83	3437.12	4050.38	4143.31	4654.76	4378.25
Camk4	Endogenous	1561.83	1849.07	1659.61	1972.1	1886.24	2137.25	1415.07	2019.98	1646.21	1454.37	1424.99	1706.72	1352.99	1450.81	1078.29	1212.47	1330.38	1319.74	1390.48	1362.48	1451.97	1470.62	1106.4	1444.11
Casp1	Endogenous	19.48	23.76	13.41	18.64	18.02	19.69	13.45	24.1	22.23	20.77	20.54	17.99	31.46	10.64	12.15	14.29	18.92	14.35	18.54	24.97	22.42	16.47	16.85	21.81
Casp2	Endogenous	134.67	125.29	115.16	122.28	111	113.21	83.79	128.56	110.32	119.41	109.2	112.24	121.93	123.38	141.75	124.21	128.09	150.62	139.05	129.59	142.02	138.07	139.28	118.24
Casp3	Endogenous	426.88	421.23	344.7	292.27	286.86	326.84	491.34	433.89	389.96	364.15	390.31	316.15	443.13	376.53	485.99	421.01	388.63	521.8	376.09	463.67	399.9	434.47	543.65	430.48
Casp4	Endogenous	12.7	6.48	12.62	5.96	8.65	3.94	10.34	14.46	10.26	8.16	12.97	6.85	11.8	10.64	6.07	9.89	13.1	10.76	11.92	8.32	8.41	8.87	14.6	4.59
Casp6	Endogenous	56.75	71.28	47.33	55.17	49.73	58.08	54.82	62.67	64.99	49.69	63.79	75.4	51.13	57.44	65.81	67.05	85.88	66.35	66.21	80.85	79.42	67.13	62.9	59.69
Casp7	Endogenous	158.38	133.93	144.35	144.65	122.53	124.04	183.09	136.59	162.48	164.65	185.96	135.37	141.59	125.51	167.06	154.99	133.91	121.93	133.75	131.97	143.89	143.13	160.63	148.08
Casp8	Endogenous	39.81	45.36	35.5	32.81	37.48	34.46	27.93	57.85	44.47	35.6	41.08	50.55	40.64	34.04	41.51	28.58	45.12	30.48	56.94	40.42	42.05	39.27	35.94	45.92
Casp9	Endogenous	73.69	78.84	63.1	81.27	73.52	60.05	52.75	101.24	59.86	77.87	71.36	67.69	99.64	75.52	71.89	82.44	56.77	80.69	84.75	67.77	69.14	73.47	77.5	87.24
Cass4	Endogenous	11.86	17.28	6.31	8.95	12.25	3.94	11.38	12.86	11.12	4.45	12.97	10.28	11.8	9.57	10.12	4.4	10.19	10.76	10.59	10.7	8.41	5.07	5.62	6.89
Ccl2	Endogenous	7.62	7.56	11.83	14.91	10.81	15.75	9.31	17.68	12.83	9.64	17.3	11.14	14.42	13.83	8.1	14.29	20.38	8.97	13.24	14.27	11.21	11.4	8.99	13.78
Ccl3	Endogenous	11.86	23.76	11.04	14.17	13.69	11.81	10.34	12.86	13.68	14.09	21.62	10.28	28.84	19.15	21.26	15.39	30.57	16.14	18.54	15.46	14.02	26.6	13.48	10.33
Ccl4	Endogenous	10.16	12.96	8.68	7.46	6.49	5.91	9.31	4.82	5.99	4.45	11.89	5.14	9.18	6.38	6.07	14.29	14.56	5.38	3.97	10.7	10.28	7.6	7.86	16.07
Ccl5	Endogenous	14.4	7.56	4.73	5.22	2.88	5.91	6.21	3.21	10.26	6.67	6.49	6	11.8	5.32	13.16	9.89	16.01	17.93	6.62	9.51	10.28	2.53	6.74	8.04
Ccl7	Endogenous	7.62	4.32	5.52	9.69	3.6	5.91	5.17	12.86	9.41	6.67	15.14	4.28	10.49	7.45	6.07	5.5	10.19	10.76	17.22	10.7	4.67	6.33	7.86	9.18
Ccng2	Endogenous	290.51	220.33	236.64	229.64	232.81	273.68	259.64	347.11	201.82	207.66	211.91	253.61	203.21	226.56	253.12	207.76	196.5	173.93	153.62	161.69	213.03	220.4	201.06	213.52
Ccni	Endogenous	1032.46	1012.02	949.7	997.61	951.41	976.58	972.34	1014.01	1025.35	898.88	920.08	987.88	1016.06	1033.86	1012.48	918.97	946.11	1041.81	887.26	930.91	916.59	1037.41	972.74	961.97
Ccr2	Endogenous	11.01	12.96	7.89	14.91	10.81	11.81	11.38	14.46	12.83	8.16	9.73	5.14	15.73	15.95	9.11	8.79	17.47	12.55	13.24	19.02	8.41	13.93	11.23	10.33
Ccr5	Endogenous	14.4	17.28	13.41	14.17	14.42	19.69	11.38	12.86	15.39	11.87	11.89	12	15.73	12.76	15.19	23.08	17.47	8.97	22.51	21.4	18.69	11.4	15.73	20.66
Cd109	Endogenous	28.8	36.72	18.93	30.57	15.14	33.47	21.72	43.39	36.77	28.18	33.52	28.27	32.78	31.91	21.26	26.38	21.83	55.59	29.13	20.21	29.9	39.27	31.45	33.29
Cd14	Endogenous	11.86	14.04	16.56	9.69	15.14	10.83	14.48	16.07	16.25	8.16	18.38	12.85	20.98	20.21	13.16	19.79	18.92	10.76	18.54	17.83	12.15	7.6	4.49	9.18
Cd163	Endogenous	8.47	17.28	14.2	13.42	11.53	8.86	3.1	16.07	12.83	13.35	12.97	14.57	22.29	11.7	6.07	19.79	14.56	12.55	11.92	8.32	14.95	15.2	14.6	20.66
Cd19	Endogenous	3.39	4.32	4.73	6.71	5.05	7.88	6.21	11.25	7.7	3.71	6.49	7.71	5.24	5.32	8.1	8.79	7.28	7.17	3.97	1.19	5.61	8.87	3.37	6.89
Cd209e	Endogenous	5.93	10.8	4.73	10.44	7.93	10.83	4.14	4.82	5.99	5.93	16.22	4.28	2.62	7.45	7.09	6.6	16.01	5.38	7.95	5.94	7.47	12.67	11.23	11.48
Cd244	Endogenous	11.01	10.8	9.47	8.95	7.21	4.92	7.24	16.07	7.7	7.42	14.06	4.28	6.56	9.57	17.21	9.89	11.64	8.97	13.24	8.32	11.21	15.2	6.74	9.18
Cd24a	Endogenous	584.41	455.79	466.17	469.73	501.65	532.59	628.92	572.09	513.96	481.33	610.87	462.67	616.19	573.3	675.33	662.85	605.51	758.49	470.12	526.68	535.38	586.47	682.94	554.46
Cd300lf	Endogenous	10.16	6.48	3.94	7.46	5.77	6.89	4.14	9.64	4.28	5.19	4.32	6.85	7.87	4.25	2.02	5.5	5.82	8.97	9.27	4.76	4.67	5.07	5.62	8.04
Cd33	Endogenous	34.73	31.32	29.97	29.08	28.11	25.6	20.69	25.71	29.93	25.96	29.19	33.41	31.46	23.4	16.2	24.18	33.48	32.28	27.81	32.1	28.96	36.73	31.45	20.66
Cd36	Endogenous	22.87	16.2	24.45	27.59	17.3	16.74	14.48	28.93	16.25	21.51	8.65	22.28	27.53	17.02	19.24	13.19	30.57	21.52	13.24	27.34	18.69	21.53	20.22	17.22
Cd3d	Endogenous	7.62	3.24	16.56	6.71	7.21	6.89	5.17	11.25	8.55	9.64	11.89	6	3.93	6.38	11.14	12.09	14.56	10.76	10.59	8.32	4.67	12.67	7.86	12.63
Cd3e	Endogenous	8.47	7.56	6.31	8.2	5.05	6.89	3.1	6.43	4.28	5.93	3.24	4.28	9.18	3.19	7.09	5.5	8.73	1.79	9.27	5.94	6.54	8.87	3.37	5.74
Cd3g	Endogenous	1.69	7.56	11.04	12.68	9.37	8.86	16.55	17.68	7.7	11.12	22.7	6	13.11	7.45	6.07	6.6	7.28	5.38	7.95	11.89	3.74	7.6	4.49	17.22
Cd40	Endogenous	13.55	23.76	12.62	32.81	23.79	18.7	20.69	20.89	21.38	28.18	16.22	24.85	27.53	30.85	13.16	30.78	37.84	37.66	34.43	33.29	29.9	31.67	29.2	25.25
Cd44	Endogenous	20.33	20.52	14.99	8.2	10.09	14.77	11.38	8.03	13.68	9.64	9.73	12	13.11	18.08	14.17	17.59	24.74	23.31	21.19	17.83	12.15	16.47	15.73	13.78
Cd47	Endogenous	1345.85	1266.92	1250.23	1383.08	1337.02	1269.95	1207.15	1330.58	1401.63	1318.65	1259.57	1402.56	1296.62	1118.95	1112.72	1169.6	1082.94	1219.33	1266	1149.67	1085.71	1327.48	1125.5	1302.91
Cd6	Endogenous	9.32	8.64	11.04	7.46	6.49	11.81	8.28	14.46	11.12	7.42	5.41	9.42	7.87	4.25	8.1	1.1	4.37	5.38	3.97	5.94	7.47	5.07	5.62	9.18
Cd68	Endogenous	117.73	129.61	117.53	101.4	106.67	117.15	125.16	157.48	107.75	116.44	139.47	129.37	103.57	95.73	99.22	87.94	90.24	111.17	111.24	101.06	102.78	76	90.98	94.13
Cd69	Endogenous	12.7	12.96	13.41	8.95	15.86	9.84	9.31	14.46	9.41	10.38	15.14	11.14	13.11	6.38	10.12	10.99	10.19	17.93	17.22	11.89	11.21	11.4	13.48	16.07
Cd70	Endogenous	13.55	16.2	12.62	16.4	12.25	4.92	9.31	11.25	11.97	13.35	12.97	8.57	11.8	11.7	15.19	5.5	16.01	3.59	17.22	9.51	16.82	5.07	6.74	5.74
Cd72	Endogenous	24.56	29.16	29.19	35.79	36.76	20.67	24.83	28.93	23.09	21.51	29.19	11.14	19.67	29.78	16.2	26.38	27.66	19.72	18.54	14.27	15.88	17.73	22.47	28.7
Cd74	Endogenous	27.95	42.12	27.61	29.08	37.48	41.35	91.03	130.17	60.72	69.72	85.41	102.81	55.06	38.29	72.9	92.34	81.51	69.93	108.59	72.52	104.65	82.33	96.6	79.21
Cd83	Endogenous	64.37	86.41	90.71	56.67	58.38	61.04	103.44	81.96	77.82	89	102.71	75.4	68.17	59.56	87.07	79.15	69.87	86.07	90.05	95.11	79.42	107.67	99.97	103.31
Cd84	Endogenous	25.41	43.2	26.03	45.48	30.99	24.61	42.41	62.67	38.48	39.31	43.25	56.55	38.02	41.48	35.44	35.18	46.58	37.66	45.03	45.18	46.72	35.47	37.07	47.07
Cd86	Endogenous	25.41	23.76	29.19	23.86	20.18	20.67	17.58	32.14	17.1	17.8	29.19	23.99	30.15	25.53	22.27	31.88	32.02	28.69	43.7	20.21	23.36	27.87	23.59	19.51
Cd8a	Endogenous	10.16	12.96	11.04	12.68	5.05	3.94	5.17	8.03	7.7	8.16	4.32	8.57	10.49	7.45	11.14	8.79	11.64	16.14	13.24	5.94	9.34	2.53	13.48	13.78
Cd8b1	Endogenous	5.93	10.8	11.04	8.95	8.65	7.88	6.21	8.03	9.41	5.93	11.89	3.43	17.04	7.45	10.12	7.69	17.47	7.17	11.92	8.32	1.87	6.33	4.49	8.04
Cdc25a	Endogenous	62.68	65.88	52.06	59.65	61.99	63.99	63.1	75.53	70.98	60.07	91.9	73.68	66.86	79.77	92.14	81.34	65.5	75.31	72.83	82.03	74.75	78.53	86.49	72.32
Cdc7	Endogenous	91.47	89.65	105.7	99.91	82.17	83.68	108.61	102.85	96.63	97.9	90.82	90.82	103.57	109.56	107.32	103.33	129.54	150.62	83.43	90.36	124.27	119.07	96.6	96.43
Cdk20	Endogenous	76.23	57.24	67.84	50.7	64.87	52.18	67.24	56.24	87.23	65.27	58.38	59.12	62.93	58.5	65.81	56.06	64.04	59.17	51.65	52.31	53.26	63.33	49.42	44.77
Cdkn1a	Endogenous	175.32	160.93	164.86	136.44	129.02	149.64	185.16	250.69	183.01	153.52	204.34	149.94	192.72	166.99	180.22	220.95	213.97	209.8	202.61	210.44	164.44	216.6	192.08	204.33
Cdkn1c	Endogenous	42.35	46.44	58.37	36.53	37.48	32.49	36.2	49.82	47.03	42.27	52.98	32.56	49.82	38.29	57.71	41.77	59.68	48.41	45.03	38.04	37.37	45.6	51.67	41.33
Ceacam3	Endogenous	6.78	11.88	10.25	7.46	5.05	7.88	9.31	16.07	8.55	6.67	12.97	8.57	11.8	12.76	10.12	5.5	11.64	7.17	13.24	11.89	7.47	6.33	8.99	11.48
Cflar	Endogenous	71.99	91.81	70.2	87.98	77.84	71.87	74.48	64.28	81.24	89	105.96	91.68	48.51	69.14	77.96	89.04	71.32	82.48	94.02	67.77	85.03	76	68.52	95.28
Ch25h	Endogenous	5.93	5.4	7.1	1	5.77	1	3.1	8.03	1.71	3.71	8.65	5.14	6.56	5.32	4.05	2.2	4.37	5.38	5.3	4.76	4.67	6.33	3.37	1.15
Chek1	Endogenous	55.9	29.16	46.54	38.03	44.69	23.63	45.51	49.82	39.34	40.05	42.17	35.99	43.26	35.1	45.56	35.18	46.58	32.28	38.4	33.29	33.64	51.93	41.56	36.73
Chek2	Endogenous	27.1	30.24	29.19	29.08	25.23	29.53	27.93	48.21	29.93	22.99	37.84	19.71	28.84	24.46	29.36	27.48	32.02	32.28	25.16	29.72	36.44	26.6	23.59	26.4
Chn2	Endogenous	321	329.42	309.2	368.32	302	349.48	295.84	326.22	323.26	313.72	373.01	298.16	280.56	245.7	285.52	253.93	243.08	267.18	325.77	297.23	285.91	277.4	283.06	304.2
Chst8	Endogenous	16.09	20.52	18.14	19.39	18.02	22.64	18.62	27.32	29.08	21.51	38.92	30.84	17.04	11.7	17.21	25.28	20.38	26.9	26.49	23.78	17.75	30.4	23.59	33.29
Chuk	Endogenous	414.17	397.46	391.24	406.35	362.54	363.26	378.59	419.42	379.7	344.13	375.17	412.97	433.95	428.65	446.5	421.01	548.75	537.94	448.93	486.26	455.96	487.67	421.22	471.8
Cidea	Endogenous	38.96	37.8	22.87	23.11	15.86	25.6	26.89	24.1	28.22	30.41	27.03	22.28	31.46	38.29	29.36	36.28	34.93	35.86	42.38	42.8	21.49	46.87	29.2	52.81
Cideb	Endogenous	15.25	17.28	24.45	17.89	12.25	14.77	16.55	22.5	24.8	11.12	22.7	10.28	14.42	14.89	14.17	16.49	13.1	12.55	29.13	16.64	16.82	10.13	16.85	18.37
Cks1b	Endogenous	112.65	103.69	95.44	94.69	88.65	79.74	95.17	96.42	111.17	117.18	103.79	100.24	91.77	90.41	133.65	120.92	110.62	87.86	87.4	80.85	105.58	107.67	114.57	91.84
Clcf1	Endogenous	9.32	12.96	10.25	9.69	7.93	7.88	11.38	9.64	5.13	6.67	7.57	12	6.56	10.64	5.06	5.5	5.82	5.38	13.24	15.46	2.8	5.07	7.86	5.74
Cldn5	Endogenous	536.98	595.12	578.97	581.57	551.38	616.27	669.26	790.64	648.22	591.84	643.3	655.44	642.41	573.3	595.34	607.88	751.07	632.97	670.08	681.24	702.63	635.87	653.73	638.26
Clec7a	Endogenous	6.78	10.8	8.68	11.93	9.37	9.84	12.41	9.64	15.39	12.61	10.81	18.85	19.67	14.89	21.26	24.18	17.47	28.69	13.24	17.83	15.88	16.47	28.08	19.51
Clic4	Endogenous	275.27	262.46	231.9	264.69	213.35	206.74	245.15	305.33	262.54	229.17	277.86	240.76	173.06	209.54	220.72	195.67	176.12	202.62	192.02	184.28	201.82	173.54	194.32	235.33
Cln3	Endogenous	60.98	64.8	69.41	55.17	61.26	79.74	56.89	89.99	71.83	73.42	58.38	60.83	59	64.88	56.7	54.96	71.32	57.38	63.56	65.39	70.08	58.27	70.76	64.28
Clstn1	Endogenous	710.61	748.49	686.24	745.6	769.78	785.59	622.71	679.75	862.02	806.17	718.98	871.35	790.56	675.41	698.61	694.72	697.21	849.94	881.96	875.03	814.75	880.34	773.92	945.9
Cnn2	Endogenous	154.15	128.53	126.99	130.48	139.83	141.76	165.51	179.98	130.84	127.56	124.34	147.37	184.86	192.52	220.72	233.04	216.88	157.8	141.7	115.32	172.85	153.27	186.46	163.01
Cnp	Endogenous	2059	2742.29	2490.2	3368.61	2886.66	2928.75	1836.07	2251.39	2760.5	2488.98	2712.68	2749.43	2054.4	1713.53	1380.01	1876.41	2059.62	1916.85	3055.09	2296.96	1875.23	1945.62	1490.56	2647.15
Cntnap2	Endogenous	565.78	569.19	619.2	484.64	487.24	531.61	653.74	668.51	661.9	625.95	635.73	585.19	562.44	581.81	758.35	584.8	707.4	636.56	593.27	690.75	663.38	656.14	709.9	607.26
Coa5	Endogenous	298.98	301.34	280.81	272.14	290.47	251.04	286.53	306.93	256.55	288.5	264.89	302.45	279.25	277.61	279.45	257.22	254.72	283.31	251.61	297.23	264.42	287.54	283.06	282.39
Col6a3	Endogenous	14.4	24.84	14.99	17.89	17.3	17.72	21.72	17.68	17.1	18.54	25.95	17.14	14.42	11.7	11.14	10.99	16.01	25.1	19.86	17.83	17.75	11.4	11.23	22.96
Cotl1	Endogenous	567.47	608.08	489.84	477.18	467.06	514.87	613.4	678.15	596.91	531.76	530.86	526.07	740.74	546.71	582.18	534.23	614.25	674.22	493.95	558.78	581.16	733.41	644.75	587.75
Cox5b	Endogenous	5497.73	4954.26	5271.46	5246.02	5109.5	5059.11	4983.77	5378.58	5645	4893.4	5365.89	5105.6	5876.08	5193.78	5381.34	5718.28	5959.06	5001.03	5281.19	5435.67	5211.77	5169.32	5500.57	5452.72
Cp	Endogenous	36.42	33.48	26.82	32.06	23.79	35.44	39.31	69.1	32.5	34.86	58.38	36.84	15.73	28.72	28.35	21.98	24.74	25.1	34.43	32.1	41.11	30.4	37.07	37.88
Cpa3	Endogenous	11.86	7.56	7.1	10.44	6.49	3.94	6.21	8.03	6.84	2.22	8.65	3.43	7.87	6.38	9.11	7.69	10.19	12.55	11.92	5.94	5.61	8.87	7.86	12.63
Creb1	Endogenous	215.13	201.97	177.48	181.18	171.54	168.34	159.3	244.26	175.31	172.06	203.26	188.49	149.46	181.88	186.3	144	144.1	181.11	161.56	135.54	177.53	183.67	171.86	177.93
Crebbp	Endogenous	671.65	712.84	684.67	766.47	676.8	709.79	657.88	760.1	643.95	702.34	701.69	702.57	850.86	857.3	799.86	840.92	938.84	930.63	819.72	835.8	773.64	946.21	931.18	815.04
Crem	Endogenous	44.04	55.08	44.96	46.97	51.9	41.35	61.03	43.39	49.6	51.17	48.65	50.55	44.58	46.8	55.69	48.37	55.31	34.07	46.35	52.31	45.78	65.87	44.93	63.14
Crip1	Endogenous	69.45	60.48	71.78	71.58	54.78	55.13	107.58	117.31	78.68	80.1	78.93	71.11	76.04	78.71	75.94	64.86	81.51	60.97	76.81	84.41	77.55	78.53	75.26	81.5
Cryba4	Endogenous	27.1	29.16	21.3	30.57	20.9	24.61	10.34	45	21.38	15.57	29.19	17.99	30.15	24.46	23.29	15.39	24.74	14.35	18.54	14.27	20.56	19	17.97	28.7
Csf1	Endogenous	80.46	96.13	85.19	99.91	91.54	101.4	91.03	93.21	88.08	91.22	110.28	83.97	99.64	89.35	90.11	94.54	81.51	114.76	120.51	93.92	89.7	82.33	98.85	96.43
Csf1r	Endogenous	275.27	327.26	292.64	367.58	336.6	316.01	274.12	342.29	324.97	303.33	268.13	343.57	308.09	271.23	270.33	262.72	289.66	281.52	309.88	340.03	305.53	282.47	242.62	375.38
Csf2rb	Endogenous	17.79	19.44	17.35	17.89	21.62	20.67	12.41	20.89	11.12	15.57	21.62	21.42	13.11	15.95	12.15	20.89	11.64	14.35	13.24	15.46	16.82	11.4	17.97	16.07
Csf3r	Endogenous	21.17	17.28	12.62	25.35	25.23	20.67	21.72	20.89	14.54	17.06	19.46	16.28	11.8	14.89	13.16	21.98	26.2	30.48	25.16	27.34	14.02	10.13	16.85	22.96
Csk	Endogenous	234.61	219.25	237.42	219.21	203.98	229.38	241.02	215.34	239.45	235.84	247.59	212.48	351.36	314.84	271.35	273.71	323.13	390.9	278.1	351.92	263.48	290.07	344.84	291.58
Cst7	Endogenous	3.39	6.48	8.68	8.2	2.88	2.95	5.17	3.21	5.13	5.93	6.49	4.28	5.24	4.25	5.06	5.5	8.73	3.59	3.97	5.94	7.47	2.53	5.62	2.3
Ctse	Endogenous	8.47	18.36	11.83	16.4	6.49	6.89	14.48	8.03	13.68	15.57	21.62	6.85	13.11	15.95	21.26	13.19	13.1	14.35	11.92	15.46	20.56	20.27	12.36	16.07
Ctsf	Endogenous	324.39	437.43	376.25	394.42	368.31	430.21	363.08	369.61	420.75	366.37	378.41	387.27	439.2	414.82	390.82	452.89	502.17	460.83	446.28	452.97	413.91	416.74	486.37	448.84
Ctss	Endogenous	117.73	149.05	145.14	160.3	135.5	151.61	171.71	213.73	229.19	174.29	197.86	271.6	102.26	101.05	155.92	144	147.01	145.24	178.78	141.48	182.2	145.67	153.89	149.23
Ctsw	Endogenous	26.26	18.36	22.09	27.59	25.95	15.75	20.69	27.32	25.66	25.96	32.44	23.13	30.15	25.53	31.39	27.48	20.38	26.9	31.78	20.21	21.49	17.73	22.47	14.92
Cx3cl1	Endogenous	344.72	439.59	369.15	424.24	430.3	458.76	367.21	453.17	415.61	382.69	378.41	430.96	338.25	326.54	289.57	329.77	292.57	322.76	340.34	368.56	373.74	335.67	312.26	394.89
Cx3cr1	Endogenous	343.03	407.18	319.46	397.4	371.91	339.64	311.36	416.21	353.19	343.38	335.17	370.13	331.69	332.92	254.13	241.83	266.37	322.76	345.63	348.35	328.89	330.6	288.68	339.79
Cxcl10	Endogenous	3.39	6.48	3.94	8.95	6.49	8.86	7.24	9.64	11.12	9.64	12.97	7.71	9.18	8.51	9.11	10.99	11.64	7.17	13.24	7.13	11.21	7.6	7.86	3.44
Cxcl9	Endogenous	6.78	8.64	5.52	9.69	2.88	4.92	4.14	8.03	7.7	3.71	8.65	8.57	3.93	5.32	4.05	6.6	10.19	7.17	3.97	5.94	7.47	12.67	3.37	12.63
Cycs	Endogenous	22.02	17.28	17.35	20.13	16.58	15.75	12.41	11.25	18.81	15.57	18.38	17.14	27.53	34.04	17.21	19.79	29.11	34.07	22.51	32.1	24.29	29.13	30.33	16.07
Cyp27a1	Endogenous	12.7	12.96	14.2	15.66	12.25	15.75	15.52	22.5	14.54	26.7	24.87	7.71	11.8	11.7	10.12	15.39	17.47	7.17	13.24	13.08	14.02	11.4	15.73	9.18
Cyp7b1	Endogenous	83.85	75.6	84.4	94.69	70.63	75.8	80.68	91.6	77.82	71.94	113.52	66.83	64.24	78.71	79.99	82.44	66.96	84.28	79.46	76.09	95.3	79.8	76.38	61.99
Cytip	Endogenous	20.33	23.76	24.45	26.84	23.06	15.75	16.55	22.5	15.39	17.06	19.46	13.71	13.11	24.46	10.12	20.89	17.47	14.35	19.86	11.89	14.95	16.47	20.22	24.11
Dab2	Endogenous	27.95	35.64	36.28	33.55	27.39	36.42	35.17	53.03	24.8	32.63	36.76	24.85	27.53	20.21	32.4	29.68	17.47	35.86	26.49	28.53	29.9	30.4	28.08	26.4
Dapk1	Endogenous	414.17	439.59	429.1	417.53	410.84	451.86	435.49	441.92	432.72	444.99	449.77	410.4	643.72	582.88	534.59	565.01	625.89	640.15	556.19	630.12	545.66	543.41	542.53	533.79
Ddb2	Endogenous	29.64	33.48	42.59	30.57	30.27	29.53	30	43.39	30.79	30.41	46.49	25.7	41.95	31.91	38.47	43.97	42.21	48.41	49	38.04	37.37	35.47	26.96	59.69
Ddx58	Endogenous	40.65	39.96	42.59	34.3	35.32	45.28	43.45	35.35	35.92	45.98	57.3	51.41	22.29	21.27	28.35	27.48	30.57	21.52	35.76	23.78	38.31	30.4	40.44	41.33
Dicer1	Endogenous	284.58	345.62	326.56	347.45	343.08	332.75	336.18	371.21	366.87	383.43	405.44	370.13	407.73	411.63	414.11	438.6	518.18	485.94	476.74	443.46	399.9	433.2	432.45	469.51
Dlg1	Endogenous	236.31	285.14	291.06	287.05	302	288.45	256.53	318.18	312.99	304.08	261.65	318.72	264.83	252.08	278.43	258.32	253.27	268.97	286.04	286.53	322.35	292.6	232.51	315.68
Dlg4	Endogenous	1217.11	1355.48	1210	1260.8	1296.66	1327.04	1243.36	1565.2	1300.72	1251.9	1324.45	1413.7	1300.55	1179.58	1160.3	1148.71	1208.11	1502.64	1272.62	1319.68	1408.06	1411.08	1201.88	1398.19
Dlx1	Endogenous	337.1	251.66	275.29	249.03	194.61	253.99	256.53	331.04	245.43	223.98	370.84	233.05	253.03	319.09	419.17	335.27	270.73	220.55	211.88	200.92	270.96	267.27	352.7	199.74
Dlx2	Endogenous	83	73.44	50.48	67.85	58.38	65.96	43.45	65.89	48.74	65.27	69.2	61.69	66.86	62.76	121.5	98.93	88.79	64.55	60.92	61.82	76.62	72.2	99.97	79.21
Dna2	Endogenous	16.94	19.44	21.3	18.64	18.02	19.69	23.79	33.75	26.51	25.22	28.11	28.27	30.15	15.95	17.21	16.49	26.2	26.9	21.19	24.97	25.23	20.27	22.47	16.07
Dnmt1	Endogenous	102.48	110.17	90.71	93.2	93.7	100.41	92.06	109.28	107.75	94.19	116.77	87.39	114.06	105.3	93.15	114.32	113.53	118.35	107.27	117.7	105.58	110.2	132.54	119.39
Dnmt3a	Endogenous	605.59	604.84	572.66	614.37	552.83	624.14	591.68	760.1	582.37	617.05	597.89	634.02	603.08	582.88	543.7	548.52	566.21	575.59	586.65	571.86	605.45	610.54	578.48	575.12
Dnmt3b	Endogenous	14.4	22.68	8.68	12.68	15.14	17.72	12.41	22.5	11.12	14.09	18.38	17.14	15.73	11.7	29.36	15.39	14.56	25.1	19.86	14.27	10.28	24.07	10.11	16.07
Dock1	Endogenous	214.29	224.65	216.13	208.02	214.79	180.16	216.19	241.05	210.37	226.2	227.05	232.19	153.39	137.21	177.18	145.1	139.73	163.17	166.86	143.86	158.84	160.87	147.15	195.15
Dock2	Endogenous	42.35	31.32	48.12	41.01	52.62	39.38	34.14	33.75	46.18	39.31	33.52	38.56	44.58	38.29	34.42	42.87	32.02	35.86	33.11	42.8	44.85	36.73	43.81	39.03
Dot1l	Endogenous	87.24	110.17	103.33	114.82	108.11	103.37	112.75	146.24	100.06	100.86	96.22	120.81	93.08	96.79	82.01	83.54	81.51	98.62	116.54	93.92	108.38	120.33	102.22	89.54
Dst	Endogenous	301.52	383.42	347.07	336.26	330.11	362.28	349.63	421.03	387.39	365.63	330.84	341.86	374.96	356.32	351.33	330.87	308.58	426.76	378.74	394.72	349.44	385.07	358.32	407.52
Duoxa1	Endogenous	10.16	15.12	10.25	11.93	7.93	3.94	8.28	17.68	7.7	9.64	10.81	6.85	15.73	13.83	6.07	12.09	7.28	10.76	6.62	10.7	2.8	12.67	14.6	8.04
Dusp7	Endogenous	374.36	374.78	360.48	385.47	362.54	378.03	375.49	379.25	429.3	332.26	371.93	421.54	441.82	386.1	340.19	392.43	368.26	442.9	439.66	419.68	416.72	404.07	366.18	415.55
E2f1	Endogenous	48.28	51.84	58.37	49.21	40.36	67.93	61.03	43.39	59.86	46.72	52.98	54.83	61.62	43.61	53.66	76.95	64.04	57.38	47.67	76.09	56.99	74.73	73.01	53.95
Eed	Endogenous	210.05	167.41	212.18	199.82	184.52	188.03	196.54	173.55	200.11	162.42	195.69	208.2	228.12	219.11	221.73	227.54	238.71	242.07	190.69	231.84	226.11	238.14	230.27	237.62
Eef2k	Endogenous	138.9	128.53	133.3	125.26	134.78	130.93	136.54	141.41	147.95	129.79	143.8	153.36	186.17	148.91	179.21	187.97	186.31	227.73	166.86	187.85	186.87	209	184.21	194
Egfr	Endogenous	105.87	100.45	79.67	96.93	89.37	77.77	104.48	99.63	82.95	113.47	91.9	92.53	99.64	87.22	96.19	92.34	96.07	77.1	88.73	103.43	91.57	87.4	116.82	99.87
Egr1	Endogenous	780.07	934.26	924.46	1055.76	972.31	1140	728.22	980.26	1005.68	892.2	891.97	1064.13	1098.65	1071.09	811	949.75	867.51	882.22	1071.33	1137.78	790.45	751.14	831.21	847.18
Ehmt2	Endogenous	1243.36	1253.96	1190.28	1176.55	1182.77	1279.79	1289.9	1457.54	1277.63	1306.79	1231.46	1253.48	1262.53	1212.55	1294.96	1220.16	1245.96	1326.91	1239.52	1240.03	1306.21	1397.15	1379.35	1258.14
Eif1	Endogenous	2309.71	2223.86	2275.65	2306.13	2137.79	2218.96	2272.59	2256.21	2470.6	2196.02	2228.31	2333.89	2646.99	2332.57	2424.9	2430.43	2355.09	2307.75	2365.15	2302.91	2362.02	2443.43	2566.63	2410.68
Emcn	Endogenous	27.95	41.04	26.03	35.79	39.64	32.49	17.58	48.21	27.37	20.02	38.92	29.13	28.84	32.97	31.39	40.67	42.21	28.69	23.84	29.72	34.57	30.4	31.45	35.59
Emp1	Endogenous	56.75	48.6	51.27	38.77	35.32	31.5	42.41	49.82	41.05	37.82	42.17	43.7	45.89	49.99	45.56	24.18	55.31	48.41	41.05	28.53	51.39	43.07	37.07	27.55
Enpp6	Endogenous	164.31	158.77	164.07	246.05	167.22	217.56	140.68	130.17	192.41	166.87	196.77	202.2	183.55	151.04	97.2	139.6	168.84	136.28	267.5	174.77	140.15	169.74	114.57	203.19
Entpd2	Endogenous	83.85	69.12	70.99	67.85	49.01	61.04	77.58	51.42	57.3	65.27	71.36	64.26	55.06	75.52	73.91	84.64	71.32	84.28	63.56	41.61	77.55	77.27	78.63	56.25
Eomes	Endogenous	11.86	6.48	10.25	8.2	6.49	9.84	11.38	12.86	10.26	8.9	11.89	19.71	2.62	8.51	13.16	9.89	21.83	8.97	5.3	9.51	5.61	6.33	14.6	13.78
Ep300	Endogenous	252.4	267.86	277.65	262.45	240.74	270.72	258.6	314.97	283.92	298.88	295.16	263.03	204.52	230.81	252.11	205.56	176.12	206.21	217.18	205.68	235.45	268.54	253.86	258.29
Epcam	Endogenous	16.94	32.4	22.87	23.11	26.67	25.6	23.79	24.1	18.81	23.73	25.95	18.85	23.6	29.78	36.45	26.38	17.47	30.48	30.46	26.16	18.69	25.33	14.6	20.66
Epg5	Endogenous	193.96	193.33	166.43	187.14	167.94	161.45	177.92	221.76	199.26	203.95	188.13	177.35	230.74	251.02	196.42	242.93	193.59	285.11	221.15	203.3	227.05	228	220.16	229.59
Epsti1	Endogenous	11.01	6.48	8.68	9.69	10.09	3.94	10.34	12.86	10.26	5.19	11.89	6	13.11	5.32	6.07	6.6	13.1	10.76	6.62	7.13	4.67	7.6	5.62	4.59
Erbb3	Endogenous	14.4	21.6	18.93	24.6	26.67	16.74	12.41	11.25	9.41	17.06	21.62	17.99	11.8	11.7	10.12	9.89	20.38	19.72	27.81	19.02	16.82	11.4	12.36	17.22
Ercc2	Endogenous	215.98	169.57	199.56	149.12	67.03	126.99	222.4	226.58	148.8	148.33	163.26	93.39	211.08	142.53	193.38	197.86	163.02	163.17	140.37	184.28	220.51	209	161.75	136.6
Esam	Endogenous	155.84	155.53	137.25	164.03	133.34	134.87	144.82	162.31	183.01	143.14	161.1	164.5	89.15	106.36	112.39	112.12	71.32	71.73	120.51	93.92	139.22	138.07	121.31	115.94
Ets2	Endogenous	263.41	235.45	261.09	231.88	255.87	222.49	235.84	276.4	267.67	245.49	262.73	253.61	253.03	256.34	231.86	250.63	251.81	281.52	254.26	294.85	307.4	297.67	261.72	236.48
Exo1	Endogenous	22.87	19.44	15.78	20.88	22.34	20.67	15.52	28.93	18.81	12.61	28.11	17.99	13.11	21.27	13.16	18.69	14.56	14.35	14.57	13.08	17.75	10.13	20.22	16.07
Ezh1	Endogenous	92.32	95.05	78.09	78.29	85.77	79.74	87.92	93.21	84.66	77.87	86.49	69.4	99.64	111.68	103.27	97.83	136.82	84.28	127.13	103.43	81.29	110.2	85.37	95.28
Ezh2	Endogenous	359.97	305.66	305.26	328.06	270.29	251.04	305.15	311.76	298.46	319.65	342.73	313.58	388.07	394.61	465.74	391.33	427.93	376.56	374.77	301.98	381.21	349.6	408.86	346.68
F3	Endogenous	203.27	203.05	180.63	167.76	165.78	157.51	144.82	136.59	191.56	152.04	175.15	155.94	174.37	160.61	148.83	156.09	171.76	172.14	166.86	149.8	170.05	141.87	166.24	182.52
Fa2h	Endogenous	67.76	84.25	83.61	102.15	83.61	78.76	44.48	69.1	84.66	81.58	85.41	91.68	39.33	35.1	21.26	40.67	27.66	46.62	74.16	39.23	41.11	34.2	34.82	65.43
Fabp5	Endogenous	3236.3	2828.69	2815.18	2754.98	2552.95	2707.25	3050.46	3167.37	3173.55	2745.59	2853.23	2789.7	2728.27	2426.17	2668.9	2527.17	2363.83	2393.82	2502.87	2333.82	2553.56	2763.9	2785.67	2734.39
Fadd	Endogenous	24.56	22.68	27.61	29.08	22.34	28.55	18.62	41.78	27.37	20.77	30.27	23.99	23.6	20.21	28.35	17.59	34.93	39.45	31.78	32.1	32.7	27.87	34.82	33.29
Fancc	Endogenous	60.14	54	51.27	43.24	39.64	37.41	47.58	70.71	54.73	38.57	38.92	41.98	35.4	47.86	38.47	48.37	49.49	48.41	45.03	32.1	45.78	35.47	47.18	35.59
Fancd2	Endogenous	20.33	31.32	18.93	24.6	22.34	21.66	22.76	28.93	27.37	15.57	18.38	26.56	24.91	20.21	26.32	30.78	17.47	28.69	35.76	20.21	19.62	31.67	26.96	21.81
Fancg	Endogenous	59.29	45.36	55.22	58.9	53.34	59.07	71.37	57.85	64.14	71.94	42.17	56.55	60.31	49.99	57.71	69.25	46.58	43.04	55.62	40.42	62.6	53.2	62.9	45.92
Fas	Endogenous	15.25	12.96	11.83	15.66	6.49	11.81	5.17	16.07	16.25	9.64	25.95	9.42	11.8	9.57	7.09	9.89	2.91	8.97	6.62	9.51	6.54	12.67	11.23	19.51
Fasl	Endogenous	3.39	3.24	7.1	5.96	4.32	5.91	4.14	11.25	4.28	4.45	4.32	5.14	15.73	5.32	10.12	2.2	7.28	10.76	11.92	10.7	8.41	7.6	8.99	9.18
Fbln5	Endogenous	35.57	29.16	37.07	38.03	29.55	30.52	27.93	35.35	21.38	20.77	48.65	33.41	19.67	22.34	13.16	30.78	29.11	26.9	26.49	15.46	22.42	29.13	21.34	32.14
Fcer1g	Endogenous	49.12	75.6	40.23	54.43	61.99	53.16	52.75	77.14	47.89	48.21	61.63	65.12	49.82	52.12	63.79	39.57	65.5	32.28	42.38	58.26	48.59	50.67	50.55	51.66
Fcgr1	Endogenous	44.04	52.92	40.23	53.68	46.85	50.21	34.14	62.67	51.31	35.6	44.33	44.55	40.64	41.48	39.49	36.28	50.94	48.41	38.4	54.69	42.05	49.4	38.19	41.33
Fcgr2b	Endogenous	51.67	44.28	48.12	56.67	53.34	56.11	83.79	77.14	80.39	77.13	78.93	105.38	56.37	60.63	69.86	80.25	85.88	87.86	91.37	108.19	96.24	68.4	85.37	75.76
Fcgr3	Endogenous	33.03	49.68	44.96	41.75	36.04	52.18	55.86	59.46	45.32	45.24	42.17	43.7	40.64	51.05	34.42	54.96	52.4	52	47.67	55.88	52.32	36.73	48.3	45.92
Fcrla	Endogenous	11.86	10.8	3.94	6.71	12.25	6.89	4.14	19.28	8.55	4.45	16.22	1	11.8	4.25	9.11	6.6	5.82	8.97	11.92	9.51	8.41	13.93	4.49	17.22
Fcrlb	Endogenous	18.63	17.28	3.94	5.96	10.81	11.81	15.52	11.25	15.39	11.12	16.22	10.28	9.18	12.76	8.1	10.99	5.82	8.97	7.95	14.27	14.95	8.87	4.49	12.63
Fcrls	Endogenous	95.71	110.17	93.87	122.28	92.26	81.71	71.37	73.92	79.53	81.58	80.01	65.12	120.62	105.3	68.85	67.05	71.32	68.14	78.13	61.82	61.67	76	73.01	83.8
Fdxr	Endogenous	14.4	19.44	16.56	17.15	11.53	13.78	11.38	22.5	13.68	13.35	14.06	12.85	15.73	5.32	9.11	9.89	14.56	3.59	7.95	11.89	11.21	19	5.62	17.22
Fen1	Endogenous	92.32	93.97	85.98	100.66	74.96	85.65	73.44	115.7	80.39	86.77	105.96	78.82	70.8	75.52	93.15	86.84	62.59	75.31	84.75	67.77	83.16	89.93	89.86	90.69
Fgd2	Endogenous	29.64	24.84	32.34	30.57	39.64	33.47	24.83	17.68	29.08	25.22	35.68	34.27	26.22	22.34	26.32	19.79	21.83	32.28	27.81	30.91	22.42	31.67	12.36	43.62
Fgf13	Endogenous	1151.89	1271.24	1150.84	968.53	985.29	1169.53	1051.99	1118.46	1168.17	1013.83	879	1083.84	968.86	738.17	761.39	748.59	662.28	844.56	872.69	927.34	889.49	1032.34	837.95	968.86
Fgl2	Endogenous	28.8	22.68	21.3	21.62	28.11	24.61	17.58	27.32	15.39	26.7	22.7	22.28	28.84	13.83	13.16	27.48	20.38	32.28	23.84	34.48	14.95	32.93	13.48	25.25
Fkbp5	Endogenous	78.77	83.17	68.62	78.29	72.08	82.69	85.86	115.7	64.99	86.77	82.17	67.69	78.66	82.96	82.01	71.45	71.32	87.86	67.54	67.77	90.63	72.2	68.52	97.57
Flt1	Endogenous	56.75	63.72	65.47	58.9	55.5	69.9	68.27	88.38	69.27	58.59	54.06	62.55	69.49	59.56	55.69	60.46	68.41	86.07	79.46	71.33	80.35	63.33	65.15	79.21
Fos	Endogenous	52.51	56.16	41.02	43.24	49.01	75.8	60	53.03	60.72	52.66	57.3	56.55	85.22	62.76	48.6	38.47	56.77	68.14	62.24	80.85	48.59	48.13	56.16	45.92
Foxp3	Endogenous	16.09	20.52	18.93	17.15	16.58	22.64	17.58	25.71	26.51	16.32	22.7	17.14	38.02	27.65	19.24	24.18	30.57	26.9	42.38	35.67	32.7	35.47	21.34	35.59
Fpr1	Endogenous	11.01	15.12	9.47	6.71	12.97	8.86	9.31	11.25	5.13	6.67	16.22	6	11.8	10.64	8.1	12.09	21.83	12.55	9.27	8.32	12.15	16.47	6.74	10.33
Fscn1	Endogenous	1561.83	1631.98	1512.89	1454.66	1502.07	1534.76	1602.3	1732.33	1733.44	1593.06	1509.33	1609.05	1658.46	1507.18	1559.22	1487.28	1464.29	1775.2	1603.69	1689.43	1567.83	1798.69	1693.87	1793.08
Fyn	Endogenous	1466.96	1559.61	1505.79	1621.67	1387.47	1632.22	1526.78	1754.83	1577.8	1484.04	1555.82	1552.5	1667.64	1408.27	1422.54	1534.55	1654.97	1705.26	1639.45	1733.42	1468.79	1578.28	1525.38	1639.26
Gadd45a	Endogenous	56.75	50.76	59.16	69.34	61.26	64.97	49.65	54.64	61.57	64.52	68.11	69.4	44.58	36.16	41.51	47.27	45.12	34.07	62.24	65.39	41.11	55.73	35.94	65.43
Gadd45g	Endogenous	86.39	81	52.85	77.54	62.71	60.05	61.03	98.03	55.59	61.56	78.93	67.69	62.93	70.2	77.96	68.15	71.32	53.79	68.86	46.37	55.13	59.53	65.15	70.02
Gal3st1	Endogenous	57.59	73.44	69.41	100.66	59.1	78.76	67.24	98.03	76.97	72.68	70.28	77.97	79.97	45.74	39.49	52.76	77.14	59.17	90.05	67.77	52.32	50.67	61.78	67.73
Gba	Endogenous	147.37	181.45	156.97	135.7	131.18	146.68	161.37	144.63	134.26	136.46	156.77	151.65	161.26	146.78	143.77	141.8	135.37	172.14	156.26	181.9	144.82	173.54	141.53	145.79
Gbp2	Endogenous	13.55	25.92	14.2	16.4	17.3	10.83	20.69	17.68	14.54	20.02	23.79	15.42	22.29	11.7	11.14	7.69	18.92	1.79	18.54	16.64	16.82	10.13	16.85	13.78
Gclc	Endogenous	205.82	224.65	197.99	227.41	203.98	213.63	155.16	265.15	208.66	211.37	234.62	206.49	230.74	229.75	208.57	244.03	301.3	224.14	246.31	233.03	267.22	252.07	230.27	260.58
Gdpd2	Endogenous	119.42	117.73	122.26	86.49	79.28	79.74	107.58	114.1	100.91	94.19	109.2	106.24	77.35	88.28	82.01	78.05	58.22	109.38	67.54	73.71	99.04	87.4	98.85	98.72
Gja1	Endogenous	1694.8	1804.79	1640.67	1631.37	1445.13	1883.26	1647.81	2190.32	1481.16	1587.87	1671.5	1501.09	1489.34	1385.93	1465.06	1293.81	1349.3	1509.81	1505.7	1417.17	1480	1466.82	1488.31	1456.74
Gjb1	Endogenous	21.17	29.16	23.66	26.84	23.79	27.56	10.34	25.71	21.38	22.25	31.35	21.42	26.22	19.15	14.17	19.79	18.92	21.52	34.43	17.83	27.1	29.13	16.85	33.29
Gna15	Endogenous	32.19	34.56	22.87	32.81	30.27	25.6	39.31	43.39	35.06	30.41	25.95	29.99	14.42	26.59	23.29	20.89	21.83	26.9	34.43	23.78	27.1	24.07	16.85	17.22
Gpr183	Endogenous	22.87	18.36	11.83	17.89	18.74	8.86	17.58	20.89	15.39	14.83	25.95	21.42	30.15	14.89	29.36	19.79	20.38	19.72	18.54	19.02	20.56	22.8	20.22	29.85
Gpr34	Endogenous	109.26	115.57	131.73	155.83	115.32	115.18	77.58	81.96	105.19	115.7	98.39	96.82	110.13	86.16	61.76	76.95	88.79	73.52	109.91	83.22	85.96	60.8	99.97	105.61
Gpr62	Endogenous	24.56	20.52	14.2	23.11	30.99	26.58	12.41	19.28	20.52	15.57	18.38	29.99	22.29	20.21	12.15	17.59	29.11	10.76	22.51	23.78	13.08	17.73	16.85	34.44
Gpr84	Endogenous	16.94	16.2	19.72	17.15	12.25	17.72	12.41	32.14	19.67	12.61	16.22	9.42	22.29	15.95	24.3	18.69	23.29	17.93	18.54	23.78	10.28	20.27	21.34	30.99
Grap	Endogenous	52.51	38.88	40.23	42.5	33.16	38.39	43.45	36.96	56.44	39.31	35.68	41.98	62.93	30.85	33.41	28.58	30.57	43.04	38.4	48.75	46.72	50.67	37.07	40.18
Gria1	Endogenous	1040.93	1218.31	1104.3	1132.56	1100.61	1131.14	1175.09	1508.96	1133.11	1191.83	1240.11	1244.91	1117.01	1070.03	1166.38	1157.51	1112.05	1239.05	1137.55	1199.6	1279.12	1255.28	1189.52	1111.21
Gria2	Endogenous	2533.31	2835.17	2608.51	2394.86	2413.12	2867.71	2823.93	3708.92	2823.78	2672.91	2620.78	2835.11	1819.72	1707.15	1936.88	1829.15	1407.53	1827.2	1895.03	1742.93	2185.43	2244.56	1976.92	2078.92
Gria4	Endogenous	719.08	709.6	707.54	649.41	622.02	599.53	689.95	541.55	776.5	673.42	699.52	641.73	884.95	831.77	676.34	682.63	909.72	912.7	806.48	897.62	685.81	876.54	860.41	866.7
Grin2a	Endogenous	23.72	39.96	42.59	53.68	42.53	56.11	47.58	40.17	45.32	42.27	36.76	44.55	41.95	56.37	39.49	49.47	43.67	69.93	47.67	61.82	50.45	53.2	49.42	61.99
Grin2b	Endogenous	1158.66	1385.72	1278.62	1348.78	1361.52	1538.7	1256.8	1740.37	1352.03	1317.17	1193.62	1433.41	1221.89	1066.84	1095.51	1010.21	973.77	1283.88	1177.28	1177.01	1212.78	1433.88	1091.8	1300.62
Grm2	Endogenous	38.11	57.24	47.33	31.32	34.6	34.46	41.38	59.46	60.72	60.07	51.9	43.7	61.62	41.48	43.54	40.67	34.93	57.38	34.43	64.2	25.23	63.33	49.42	83.8
Grm3	Endogenous	1218.8	1046.58	1052.24	1107.21	1098.45	1000.21	1237.15	1107.21	1183.56	1158.46	1333.09	1138.67	1248.11	1298.71	1274.72	1248.74	1372.59	1414.78	1125.63	1097.36	1244.55	1350.28	1219.85	1268.47
Grn	Endogenous	344.72	484.95	362.84	374.29	374.08	393.78	403.42	464.42	419.04	390.11	410.85	414.69	374.96	330.79	364.49	350.66	328.96	394.49	403.9	406.61	339.17	393.94	381.91	404.08
Gsn	Endogenous	110.95	197.65	180.63	263.94	247.22	258.91	106.54	188.02	197.55	154.26	158.93	209.91	119.3	79.77	101.25	97.83	103.34	93.24	205.26	142.67	110.25	110.2	78.63	166.45
Gstm1	Endogenous	27.1	23.76	21.3	20.13	18.74	25.6	17.58	20.89	25.66	17.06	30.27	23.99	41.95	34.04	23.29	31.88	36.39	26.9	33.11	21.4	29.9	26.6	44.93	39.03
Gzma	Endogenous	4.23	5.4	4.73	9.69	6.49	2.95	10.34	11.25	9.41	6.67	8.65	6.85	9.18	5.32	5.06	2.2	4.37	8.97	9.27	11.89	3.74	7.6	4.49	2.3
Gzmb	Endogenous	5.93	9.72	14.2	3.73	4.32	7.88	5.17	9.64	6.84	2.97	3.24	6	9.18	8.51	8.1	6.6	10.19	12.55	7.95	4.76	5.61	5.07	4.49	4.59
H2-T23	Endogenous	15.25	15.12	6.31	15.66	4.32	14.77	17.58	16.07	10.26	11.87	17.3	7.71	11.8	13.83	19.24	12.09	16.01	19.72	13.24	14.27	12.15	11.4	13.48	14.92
H2afx	Endogenous	728.4	693.4	679.93	725.47	636.44	597.56	653.74	673.33	693.55	674.9	680.06	678.58	582.1	609.47	661.15	613.38	545.83	566.63	535.01	533.82	668.06	630.81	669.46	590.04
Hat1	Endogenous	250.71	201.97	214.55	214.73	203.26	162.43	194.47	192.84	203.53	212.11	276.78	199.63	204.52	198.9	196.42	214.35	216.88	170.35	194.67	173.58	199.95	176.07	249.36	199.74
Hcar2	Endogenous	6.78	7.56	7.1	8.95	5.77	11.81	8.28	11.25	9.41	6.67	16.22	6	7.87	8.51	8.1	9.89	16.01	8.97	9.27	11.89	6.54	5.07	8.99	14.92
Hdac1	Endogenous	176.17	179.29	168.8	157.32	162.89	154.56	152.06	178.38	157.35	176.51	167.58	178.21	178.3	149.97	171.11	184.67	157.2	168.55	165.53	187.85	162.58	167.2	172.98	175.63
Hdac2	Endogenous	1135.8	986.1	1046.72	1099.75	983.12	940.15	1117.16	928.84	1104.88	1030.89	1033.61	1058.13	1174.69	1142.35	1236.24	1294.91	1179	1197.81	1070.01	1092.6	1122.15	1240.08	1255.8	1036.59
Hdac4	Endogenous	88.09	106.93	81.24	97.67	82.89	101.4	81.72	118.92	106.04	97.16	94.06	93.39	87.84	65.95	81	70.35	81.51	78.9	104.62	78.47	98.11	106.4	101.09	88.39
Hdac6	Endogenous	263.41	264.62	278.44	269.16	261.64	237.25	289.63	282.83	297.6	282.57	318.95	248.47	224.19	239.32	277.42	226.44	218.33	261.8	218.5	244.91	260.68	298.94	213.42	283.54
Hdc	Endogenous	12.7	4.32	3.16	4.47	6.49	6.89	3.1	6.43	9.41	3.71	9.73	6.85	5.24	7.45	1.01	12.09	8.73	7.17	6.62	7.13	5.61	8.87	3.37	6.89
Hells	Endogenous	73.69	63.72	59.16	64.87	61.26	56.11	78.61	78.74	77.82	62.3	69.2	65.97	77.35	84.03	82.01	89.04	104.8	98.62	80.78	71.33	74.75	93.73	83.12	59.69
Hif1a	Endogenous	1162.9	1205.35	1107.46	1087.08	1058.08	1091.76	1174.05	1279.16	1119.42	1098.38	1137.4	982.73	1346.44	1268.93	1225.1	1260.84	1326.01	1371.74	1268.65	1336.33	1188.48	1278.08	1298.48	1193.86
Hilpda	Endogenous	24.56	37.8	23.66	26.84	26.67	26.58	32.07	22.5	37.63	31.15	37.84	34.27	35.4	34.04	37.46	40.67	36.39	50.21	46.35	38.04	35.51	34.2	37.07	41.33
Hira	Endogenous	281.2	249.5	288.7	272.14	255.15	206.74	219.29	236.23	285.63	268.48	265.97	289.59	309.41	326.54	327.03	322.08	366.8	360.42	307.23	335.27	328.89	336.94	384.15	323.72
Hist1h1d	Endogenous	8.47	5.4	4.73	7.46	4.32	5.91	10.34	4.82	5.13	5.93	9.73	7.71	1.31	4.25	5.06	6.6	7.28	1.79	6.62	1.19	5.61	1.27	1.12	5.74
Hmgb1	Endogenous	917.28	870.53	851.1	862.66	776.98	702.9	927.86	805.1	899.64	857.35	850.89	833.65	922.97	826.45	905.16	904.68	940.29	1004.15	930.96	861.96	857.73	977.88	923.31	894.25
Hmox1	Endogenous	21.17	18.36	18.14	20.88	10.81	14.77	12.41	22.5	12.83	13.35	18.38	11.14	24.91	18.08	17.21	15.39	16.01	16.14	19.86	14.27	7.47	19	20.22	18.37
Homer1	Endogenous	901.18	945.06	984.4	1005.06	983.12	1040.57	925.79	1025.26	935.56	892.2	930.9	1007.58	1086.85	1040.24	864.66	888.19	986.87	1025.67	1002.47	983.22	894.17	995.61	891.86	939.02
Hpgds	Endogenous	60.14	65.88	58.37	65.61	59.82	53.16	45.51	54.64	68.41	49.69	50.82	52.26	35.4	55.31	50.62	31.88	39.3	34.07	58.27	46.37	43.91	53.2	41.56	50.51
Hprt	Endogenous	291.36	302.42	319.46	290.78	289.03	299.27	288.6	382.46	315.56	291.47	328.68	310.16	279.25	259.53	297.67	260.52	234.34	281.52	266.18	262.75	254.14	279.94	316.76	290.43
Hps4	Endogenous	55.9	47.52	44.96	44.74	52.62	52.18	54.82	40.17	53.88	51.92	61.63	42.84	83.91	65.95	58.72	50.57	56.77	62.76	55.62	49.93	63.54	62.07	62.9	60.84
Hrk	Endogenous	118.58	157.69	122.26	118.55	139.11	154.56	126.2	136.59	119.72	154.26	132.99	136.23	136.35	144.66	168.07	162.69	181.94	156	143.02	181.9	153.23	163.4	168.49	151.53
Hsd11b1	Endogenous	45.74	52.92	55.22	55.17	49.01	37.41	43.45	40.17	76.11	51.92	57.3	52.26	64.24	46.8	51.64	36.28	53.86	46.62	60.92	66.58	61.67	55.73	44.93	57.4
Hspb1	Endogenous	23.72	30.24	27.61	29.82	30.27	34.46	31.03	54.64	29.93	26.7	41.08	20.56	38.02	17.02	23.29	23.08	34.93	23.31	33.11	27.34	30.83	22.8	30.33	33.29
Hus1	Endogenous	103.33	100.45	90.71	97.67	82.89	86.63	74.48	101.24	92.36	86.77	91.9	99.39	99.64	101.05	86.06	101.13	103.34	120.14	90.05	79.66	104.65	97.53	90.98	99.87
Icam2	Endogenous	67.76	89.65	64.68	69.34	73.52	54.14	69.31	110.88	90.65	69.72	71.36	79.68	57.69	41.48	56.7	58.26	42.21	44.83	71.51	54.69	76.62	63.33	71.89	68.88
Ifi30	Endogenous	77.92	63.72	75.72	76.05	57.66	66.94	113.78	112.49	111.17	103.09	91.9	114.81	73.42	86.16	125.55	108.83	101.89	109.38	104.62	91.55	127.07	125.4	105.59	114.79
Ifih1	Endogenous	13.55	24.84	12.62	35.79	31.71	33.47	16.55	38.57	31.64	31.89	23.79	26.56	19.67	19.15	24.3	31.88	21.83	25.1	41.05	29.72	24.29	25.33	28.08	35.59
Ifitm2	Endogenous	92.32	109.09	107.27	86.49	80.73	97.46	96.2	117.31	102.62	89	95.14	101.96	85.22	90.41	76.95	92.34	72.78	98.62	79.46	111.76	113.06	124.13	108.96	101.02
Ifitm3	Endogenous	110.11	113.41	119.11	129.73	133.34	112.23	95.17	133.38	115.45	119.41	172.99	115.67	146.84	163.8	126.56	124.21	177.58	204.42	166.86	122.46	143.89	126.67	147.15	103.31
Ifnar1	Endogenous	321.85	295.94	359.69	301.97	300.56	301.24	329.98	347.11	332.66	325.58	321.11	371.85	340.87	344.62	383.73	300.09	301.3	376.56	293.99	332.89	344.77	367.34	323.5	332.9
Ifnar2	Endogenous	123.66	130.69	99.39	126.75	98.74	96.48	115.85	102.85	138.54	99.38	117.85	112.24	111.44	120.19	125.55	102.23	120.81	82.48	112.56	112.95	116.79	135.53	126.93	113.65
Igf1	Endogenous	17.79	21.6	11.83	13.42	16.58	12.8	12.41	19.28	16.25	11.87	23.79	14.57	15.73	10.64	11.14	9.89	4.37	8.97	13.24	13.08	7.47	12.67	8.99	12.63
Igf1r	Endogenous	116.88	114.49	125.42	126.01	116.76	125.03	111.72	155.88	127.42	129.05	130.82	137.09	149.46	137.21	145.8	127.51	136.82	141.66	129.78	122.46	156.97	150.73	146.02	141.2
Igf2r	Endogenous	109.26	123.13	104.12	100.66	82.17	92.54	98.27	102.85	108.61	95.67	113.52	87.39	108.82	108.49	104.29	100.03	106.26	98.62	92.7	115.32	103.71	97.53	122.43	121.68
Igsf10	Endogenous	37.27	45.36	31.55	32.06	30.27	35.44	41.38	35.35	35.06	37.08	51.9	37.7	34.09	34.04	34.42	23.08	37.84	26.9	29.13	34.48	36.44	29.13	25.83	33.29
Igsf6	Endogenous	11.01	11.88	11.83	14.91	10.09	8.86	10.34	20.89	12.83	8.16	16.22	15.42	14.42	13.83	18.22	18.69	14.56	8.97	15.89	17.83	13.08	12.67	10.11	8.04
Ikbkb	Endogenous	238	207.37	199.56	219.95	216.95	192.95	198.61	231.41	238.59	230.65	198.94	227.05	228.12	203.16	203.51	193.47	216.88	222.35	243.67	208.06	229.85	235.6	242.62	239.92
Ikbke	Endogenous	8.47	15.12	18.14	9.69	19.46	11.81	8.28	12.86	11.97	15.57	11.89	13.71	22.29	13.83	13.16	16.49	16.01	17.93	19.86	14.27	18.69	12.67	13.48	14.92
Ikbkg	Endogenous	54.21	74.52	63.89	61.14	56.94	56.11	68.27	69.1	59.01	60.82	77.84	52.26	52.44	52.12	54.67	36.28	59.68	55.59	51.65	51.12	49.52	50.67	52.79	58.54
Il10rb	Endogenous	53.36	65.88	60.74	70.09	47.57	41.35	62.06	98.03	76.11	64.52	74.6	66.83	82.6	67.01	77.96	67.05	69.87	60.97	84.75	72.52	76.62	54.47	52.79	60.84
Il15ra	Endogenous	6.78	14.04	11.83	9.69	6.49	7.88	6.21	14.46	9.41	6.67	16.22	12.85	9.18	6.38	10.12	5.5	14.56	7.17	10.59	10.7	8.41	12.67	11.23	11.48
Il1a	Endogenous	18.63	12.96	9.47	11.93	8.65	18.7	10.34	12.86	9.41	8.9	11.89	13.71	13.11	10.64	12.15	10.99	8.73	16.14	9.27	17.83	9.34	11.4	7.86	17.22
Il1b	Endogenous	3.39	9.72	5.52	5.22	5.05	2.95	7.24	8.03	5.13	4.45	7.57	8.57	2.62	2.13	4.05	7.69	2.91	16.14	2.65	4.76	9.34	5.07	1.12	3.44
Il1r1	Endogenous	26.26	24.84	31.55	17.89	18.74	22.64	28.96	25.71	27.37	26.7	31.35	21.42	35.4	29.78	29.36	18.69	32.02	30.48	19.86	39.23	18.69	16.47	20.22	36.73
Il1r2	Endogenous	10.16	5.4	5.52	5.96	6.49	12.8	12.41	11.25	12.83	8.16	10.81	7.71	10.49	5.32	6.07	9.89	8.73	10.76	5.3	7.13	5.61	7.6	6.74	10.33
Il1rap	Endogenous	104.18	123.13	115.95	99.91	131.18	108.29	92.06	131.77	116.3	115.7	132.99	114.81	87.84	106.36	91.12	79.15	96.07	102.21	123.16	110.57	81.29	100.07	111.2	105.61
Il1rl2	Endogenous	30.49	17.28	22.09	23.86	15.86	15.75	22.76	40.17	23.94	20.77	27.03	23.99	35.4	22.34	21.26	34.08	30.57	28.69	27.81	35.67	33.64	30.4	23.59	30.99
Il1rn	Endogenous	11.86	9.72	4.73	13.42	2.88	3.94	2.07	9.64	10.26	4.45	7.57	4.28	11.8	19.15	9.11	8.79	8.73	8.97	11.92	7.13	11.21	6.33	5.62	6.89
Il21r	Endogenous	11.01	3.24	7.89	9.69	6.49	6.89	6.21	12.86	11.97	5.93	9.73	5.14	7.87	7.45	4.05	4.4	13.1	1.79	7.95	13.08	8.41	11.4	14.6	10.33
Il2rg	Endogenous	28.8	29.16	28.4	34.3	35.32	26.58	20.69	32.14	28.22	34.86	27.03	30.84	27.53	31.91	33.41	27.48	36.39	37.66	37.08	33.29	28.96	49.4	32.57	16.07
Il3	Endogenous	12.7	12.96	6.31	11.93	4.32	9.84	5.17	20.89	7.7	8.9	9.73	6.85	2.62	4.25	6.07	9.89	13.1	12.55	10.59	10.7	13.08	6.33	7.86	9.18
Il3ra	Endogenous	6.78	15.12	7.89	16.4	11.53	13.78	9.31	14.46	12.83	11.87	21.62	12.85	14.42	18.08	8.1	23.08	13.1	21.52	13.24	15.46	16.82	16.47	19.1	10.33
Il6ra	Endogenous	30.49	48.6	41.02	38.77	38.2	30.52	31.03	53.03	34.21	34.86	44.33	41.13	26.22	27.65	26.32	39.57	32.02	19.72	39.73	34.48	22.42	24.07	41.56	34.44
Inpp5d	Endogenous	15.25	28.08	25.24	26.84	20.9	31.5	17.58	35.35	19.67	19.28	31.35	17.99	10.49	13.83	19.24	14.29	18.92	28.69	22.51	11.89	23.36	3.8	16.85	21.81
Iqsec1	Endogenous	779.22	874.85	743.04	744.11	712.12	746.22	720.98	816.35	742.29	766.87	753.58	747.12	903.31	926.43	733.04	706.82	850.05	921.67	778.67	816.78	742.8	865.14	818.85	943.61
Irak1	Endogenous	84.7	82.08	76.51	79.78	77.84	81.71	78.61	57.85	82.1	91.96	94.06	82.25	94.39	88.28	78.97	74.75	106.26	86.07	84.75	78.47	84.09	102.6	85.37	94.13
Irak2	Endogenous	51.67	70.2	60.74	62.63	54.78	68.91	42.41	75.53	59.86	46.72	88.66	56.55	52.44	54.25	52.65	46.17	61.13	32.28	56.94	54.69	47.65	49.4	41.56	53.95
Irak3	Endogenous	13.55	11.88	16.56	10.44	8.65	10.83	11.38	11.25	11.97	17.8	16.22	14.57	14.42	15.95	14.17	19.79	20.38	16.14	23.84	24.97	16.82	19	15.73	22.96
Irak4	Endogenous	21.17	20.52	35.5	35.04	23.06	22.64	26.89	38.57	37.63	23.73	30.27	34.27	17.04	28.72	28.35	18.69	18.92	21.52	29.13	15.46	30.83	39.27	15.73	27.55
Irf1	Endogenous	28.8	41.04	31.55	41.01	30.99	35.44	31.03	51.42	40.19	30.41	42.17	26.56	39.33	37.23	27.34	35.18	42.21	34.07	49	36.86	29.9	36.73	40.44	49.36
Irf2	Endogenous	74.53	79.92	93.87	87.98	69.19	105.34	76.55	133.38	82.95	104.57	92.98	105.38	94.39	94.66	91.12	97.83	96.07	111.17	119.18	114.13	108.38	101.33	82	99.87
Irf3	Endogenous	105.03	96.13	89.13	102.15	83.61	85.65	92.06	81.96	106.9	89	97.31	93.39	114.06	126.57	90.11	111.02	139.73	78.9	113.89	130.78	114.92	125.4	95.48	115.94
Irf4	Endogenous	16.94	12.96	11.83	11.93	10.09	9.84	6.21	11.25	6.84	9.64	19.46	10.28	13.11	7.45	12.15	8.79	14.56	19.72	18.54	10.7	9.34	16.47	10.11	13.78
Irf6	Endogenous	16.09	15.12	14.99	17.89	15.86	14.77	10.34	25.71	12.83	12.61	9.73	9.42	11.8	19.15	11.14	9.89	17.47	8.97	11.92	17.83	8.41	8.87	10.11	14.92
Irf7	Endogenous	20.33	19.44	9.47	19.39	19.46	13.78	7.24	16.07	11.97	10.38	22.7	9.42	17.04	20.21	19.24	12.09	13.1	14.35	25.16	14.27	17.75	25.33	13.48	17.22
Irf8	Endogenous	29.64	32.4	22.09	34.3	24.51	31.5	20.69	22.5	26.51	17.06	29.19	29.13	20.98	25.53	23.29	27.48	37.84	23.31	37.08	23.78	35.51	35.47	17.97	25.25
Islr2	Endogenous	1145.96	1030.38	957.59	896.21	868.52	932.28	1196.81	1300.05	977.46	945.6	948.19	845.65	1451.32	1282.76	1377.99	1309.2	1216.85	1328.71	1035.58	1121.14	1070.76	1232.48	1383.85	1173.2
Itga6	Endogenous	164.31	166.33	157.76	161.79	137.67	159.48	160.33	215.34	152.22	144.62	181.64	127.66	154.7	120.19	114.41	111.02	110.62	132.69	116.54	127.21	160.71	129.2	152.76	150.38
Itga7	Endogenous	38.96	43.2	43.38	42.5	40.36	38.39	36.2	45	59.01	45.98	38.92	41.13	36.71	31.91	30.37	29.68	42.21	28.69	45.03	42.8	36.44	34.2	37.07	42.47
Itgam	Endogenous	27.95	41.04	41.02	44.74	39.64	35.44	35.17	28.93	37.63	31.89	28.11	41.98	48.51	40.42	36.45	35.18	39.3	39.45	62.24	39.23	38.31	31.67	35.94	51.66
Itgav	Endogenous	160.93	141.49	149.08	180.43	161.45	136.84	127.23	120.52	158.21	151.3	172.99	196.2	146.84	175.5	153.9	149.5	165.93	156	152.29	142.67	170.98	167.2	133.67	165.3
Itgax	Endogenous	8.47	9.72	8.68	11.18	7.93	6.89	7.24	17.68	8.55	8.16	15.14	6	10.49	9.57	5.06	18.69	14.56	5.38	11.92	4.76	9.34	10.13	6.74	6.89
Itgb5	Endogenous	261.72	251.66	290.27	279.6	210.46	235.28	250.33	253.9	265.1	266.99	284.35	229.62	271.39	292.5	262.23	266.02	305.67	344.28	332.39	294.85	309.27	316.67	319	291.58
Jag1	Endogenous	77.92	54	78.09	68.59	67.75	56.11	66.2	72.31	68.41	61.56	68.11	75.4	91.77	90.41	87.07	68.15	101.89	73.52	98	67.77	79.42	63.33	84.24	53.95
Jam2	Endogenous	306.61	341.3	306.84	316.13	279.66	243.16	276.19	274.79	280.5	269.22	315.7	305.02	294.98	232.94	266.28	240.74	286.75	270.76	251.61	238.97	273.76	254.6	248.24	280.1
Jarid2	Endogenous	265.1	255.98	227.96	243.81	259.48	268.76	268.95	331.04	242.01	263.29	284.35	282.74	279.25	278.67	300.71	290.2	282.38	294.07	283.39	250.86	298.99	250.8	315.63	295.02
Jun	Endogenous	181.25	193.33	156.97	165.52	186.68	228.39	175.85	208.91	175.31	172.8	156.77	173.93	176.99	168.06	139.72	133.01	184.86	200.83	186.72	208.06	177.53	183.67	202.19	222.7
Kat2a	Endogenous	352.34	346.7	372.31	331.04	327.95	325.85	327.91	368	373.71	373.05	335.17	386.41	384.13	355.26	342.22	318.78	347.88	401.66	360.2	359.05	386.82	376.2	327.99	386.86
Kat2b	Endogenous	94.86	127.45	101.75	105.87	101.63	88.6	95.17	112.49	94.92	94.19	123.25	107.96	90.46	99.98	88.09	92.34	87.33	84.28	111.24	90.36	104.65	127.93	90.98	103.31
Kcnd1	Endogenous	48.28	43.2	48.12	43.99	43.25	54.14	46.55	49.82	45.32	54.88	55.14	45.41	43.26	52.12	38.47	32.98	49.49	37.66	45.03	49.93	51.39	46.87	51.67	42.47
Kcnj10	Endogenous	313.38	321.86	373.1	376.53	360.38	349.48	267.91	294.08	352.33	312.23	374.09	323.01	284.5	276.55	218.7	234.14	251.81	285.11	316.5	262.75	293.38	234.34	234.76	282.39
Kcnk13	Endogenous	23.72	21.6	18.93	14.17	18.74	15.75	6.21	20.89	14.54	10.38	10.81	12	14.42	13.83	13.16	9.89	13.1	8.97	17.22	14.27	10.28	8.87	6.74	11.48
Kdm1a	Endogenous	636.08	610.24	638.92	561.43	573.73	606.42	670.3	642.79	618.29	595.54	593.57	620.31	662.07	628.61	626.73	643.06	663.73	684.97	584	634.87	611.99	647.27	750.33	627.92
Kdm1b	Endogenous	114.34	93.97	104.12	87.23	105.23	108.29	86.89	159.09	94.92	83.81	113.52	79.68	131.1	137.21	112.39	126.41	129.54	116.55	111.24	118.89	108.38	131.73	121.31	107.91
Kdm2a	Endogenous	286.28	313.22	280.02	283.33	281.1	297.31	301.01	329.43	311.28	312.23	285.43	315.3	251.72	275.48	299.69	239.64	237.26	256.42	263.53	254.43	291.52	329.34	238.13	260.58
Kdm2b	Endogenous	127.05	116.65	117.53	101.4	90.82	135.85	151.02	107.67	124	122.37	137.31	115.67	123.24	106.36	126.56	106.63	100.43	136.28	120.51	140.29	113.99	157.07	125.8	89.54
Kdm3a	Endogenous	204.12	189.01	163.28	178.94	177.31	198.86	189.3	237.83	166.76	184.67	207.59	192.78	205.83	201.03	219.71	200.06	241.62	220.55	192.02	158.12	185	195.07	201.06	188.26
Kdm3b	Endogenous	5.93	18.36	6.31	12.68	7.93	6.89	9.31	11.25	8.55	3.71	10.81	5.14	19.67	15.95	8.1	10.99	23.29	23.31	3.97	7.13	11.21	17.73	14.6	14.92
Kdm4a	Endogenous	184.64	122.05	134.09	130.48	131.9	127.98	134.47	152.66	156.5	155.75	151.37	167.07	211.08	203.16	211.61	192.37	199.41	231.31	176.13	189.04	197.15	183.67	214.54	202.04
Kdm4b	Endogenous	309.99	396.38	327.35	354.16	345.25	352.43	359.97	364.79	344.64	366.37	334.08	379.56	363.16	374.4	346.27	364.95	403.19	408.83	328.42	397.09	362.53	423.07	386.4	416.7
Kdm4c	Endogenous	166.85	183.61	173.53	170	182.35	134.87	136.54	200.87	152.22	174.29	181.64	173.07	179.61	170.18	191.36	168.18	177.58	181.11	173.48	160.5	183.13	184.94	181.97	179.08
Kdm4d	Endogenous	21.17	11.88	26.03	25.35	20.18	19.69	22.76	19.28	17.96	19.28	29.19	22.28	34.09	35.1	20.25	27.48	40.76	25.1	31.78	30.91	24.29	29.13	24.71	28.7
Kdm5a	Endogenous	252.4	243.01	267.4	277.36	255.15	262.85	271.01	290.86	260.83	255.13	256.24	266.46	277.94	271.23	267.3	263.82	288.2	303.04	299.29	268.69	248.54	263.47	269.58	282.39
Kdm5b	Endogenous	544.61	476.31	491.41	504.02	532.64	506.99	563.75	504.59	514.81	555.5	522.21	534.64	412.98	462.69	536.62	407.82	379.9	390.9	443.63	410.17	478.38	480.07	434.7	432.77
Kdm5c	Endogenous	406.55	542.19	431.47	439.16	419.48	515.85	414.8	523.88	519.09	505.06	533.02	432.68	499.51	382.91	409.04	488.07	381.36	523.59	471.44	411.36	521.36	447.14	460.53	433.92
Kdm5d	Endogenous	191.42	7.56	197.99	167.01	184.52	6.89	159.3	17.68	5.99	5.19	4.32	208.2	7.87	214.86	220.72	15.39	208.14	5.38	15.89	216.38	7.47	225.47	15.73	192.85
Kdm6a	Endogenous	95.71	129.61	77.3	92.45	85.05	119.12	79.65	115.7	113.74	129.79	134.07	102.81	135.04	97.86	100.24	122.02	87.33	145.24	115.21	90.36	130.81	96.27	123.56	86.1
Kif2c	Endogenous	42.35	31.32	35.5	36.53	32.43	16.74	30	40.17	31.64	31.89	48.65	35.99	31.46	48.93	51.64	58.26	37.84	39.45	34.43	39.23	48.59	38	35.94	33.29
Kir3dl1	Endogenous	4.23	8.64	11.83	2.98	9.37	8.86	5.17	9.64	5.99	5.19	15.14	4.28	7.87	11.7	3.04	6.6	10.19	3.59	13.24	11.89	5.61	10.13	3.37	10.33
Kir3dl2	Endogenous	3.39	5.4	4.73	6.71	10.81	6.89	5.17	8.03	8.55	10.38	11.89	9.42	10.49	12.76	5.06	6.6	7.28	7.17	7.95	9.51	11.21	16.47	12.36	9.18
Kit	Endogenous	98.25	143.65	106.49	117.8	112.44	127.98	123.09	149.45	135.12	131.27	120.01	121.66	141.59	92.54	85.05	101.13	98.98	143.45	117.86	164.07	119.6	146.93	144.9	160.71
Klrb1	Endogenous	4.23	4.32	6.31	2.98	7.21	6.89	10.34	4.82	4.28	3.71	5.41	6.85	6.56	6.38	5.06	4.4	2.91	3.59	1.32	2.38	6.54	5.07	5.62	10.33
Klrd1	Endogenous	11.86	6.48	9.47	7.46	7.93	6.89	3.1	8.03	11.12	4.45	14.06	5.14	6.56	10.64	5.06	6.6	7.28	8.97	7.95	9.51	1	3.8	2.25	9.18
Klrk1	Endogenous	13.55	10.8	8.68	12.68	10.09	14.77	9.31	19.28	10.26	7.42	15.14	8.57	10.49	9.57	13.16	16.49	16.01	1.79	18.54	15.46	6.54	8.87	14.6	19.51
Kmt2a	Endogenous	382.83	414.75	432.25	433.19	397.14	441.04	426.18	514.24	369.44	389.37	460.58	441.25	447.06	419.08	421.19	396.83	372.62	442.9	422.44	433.95	447.55	430.67	426.84	397.19
Kmt2c	Endogenous	307.45	307.82	346.28	306.44	309.93	302.23	272.05	361.57	320.69	300.37	323.27	333.29	308.09	292.5	321.97	289.1	324.59	288.69	283.39	300.79	340.1	348.34	310.02	340.94
Lacc1	Endogenous	41.5	47.52	40.23	58.9	44.69	57.1	47.58	43.39	49.6	51.17	51.9	50.55	31.46	56.37	31.39	51.66	58.22	48.41	47.67	68.96	46.72	53.2	35.94	44.77
Lag3	Endogenous	25.41	24.84	25.24	26.84	21.62	18.7	14.48	20.89	14.54	20.77	19.46	21.42	15.73	22.34	29.36	24.18	26.2	26.9	21.19	14.27	10.28	25.33	23.59	34.44
Lair1	Endogenous	49.97	45.36	39.44	56.67	51.9	39.38	36.2	51.42	40.19	45.24	52.98	43.7	48.51	35.1	28.35	32.98	43.67	53.79	47.67	48.75	40.18	46.87	47.18	45.92
Lamp1	Endogenous	1500	1446.21	1419.03	1511.32	1350.71	1415.64	1452.31	1279.16	1458.93	1451.41	1487.7	1459.11	1627	1566.75	1476.2	1670.86	1739.39	1689.12	1639.45	1605.02	1465.05	1621.35	1659.04	1576.12
Lamp2	Endogenous	555.62	558.39	605	542.05	528.32	513.88	524.44	576.91	587.5	530.28	604.38	532.92	659.45	644.57	580.15	572.71	631.71	604.28	615.79	662.22	595.18	592.81	590.83	630.22
Lcn2	Endogenous	5.08	5.4	9.47	10.44	7.93	7.88	11.38	9.64	11.97	5.93	12.97	11.14	9.18	7.45	8.1	12.09	20.38	12.55	13.24	7.13	13.08	7.6	6.74	12.63
Ldha	Endogenous	1871.82	1919.28	1711.67	1740.22	1702.45	1716.89	1875.38	2019.98	2001.96	1849.67	1661.77	2046.86	1418.54	1221.06	1395.2	1377.36	1120.78	1289.26	1439.48	1370.81	1460.38	1651.75	1440.01	1666.81
Ldlrad3	Endogenous	130.43	145.81	118.32	138.68	113.88	129.95	135.51	130.17	141.1	142.4	153.53	142.23	102.26	119.13	120.49	123.12	101.89	123.73	140.37	137.91	113.06	111.47	123.56	143.49
Lfng	Endogenous	279.5	213.85	307.63	252.01	213.35	177.2	225.5	192.84	210.37	243.26	288.67	200.49	233.36	218.05	278.43	214.35	199.41	238.49	197.32	192.6	245.73	191.27	286.43	223.85
Lgmn	Endogenous	807.17	881.33	869.24	916.34	876.45	914.56	915.45	899.91	953.52	877.37	964.41	975.88	711.89	684.99	711.78	690.33	687.02	810.49	842.24	823.91	827.83	823.34	749.21	860.96
Lig1	Endogenous	60.98	64.8	61.53	66.36	55.5	47.25	68.27	86.78	71.83	63.78	52.98	61.69	69.49	49.99	66.82	57.16	64.04	78.9	64.89	76.09	58.86	60.8	61.78	73.47
Lilrb4a	Endogenous	8.47	15.12	11.04	13.42	11.53	11.81	9.31	11.25	10.26	16.32	15.14	10.28	28.84	18.08	20.25	15.39	16.01	21.52	15.89	24.97	8.41	17.73	19.1	19.51
Lingo1	Endogenous	390.46	555.15	436.99	407.84	472.1	529.64	445.83	523.88	569.55	485.04	441.12	520.07	477.22	356.32	320.96	366.05	317.31	444.7	394.63	564.73	406.44	575.07	416.73	538.38
Lmna	Endogenous	149.07	158.77	187.73	133.46	160.73	139.79	147.92	170.34	192.41	163.9	164.34	179.07	174.37	113.81	139.72	122.02	151.38	152.42	185.4	173.58	146.69	169.74	157.26	192.85
Lmnb1	Endogenous	307.45	248.42	236.64	255.74	188.12	183.11	241.02	233.01	216.36	234.36	255.16	221.91	283.18	302.08	350.32	342.97	308.58	277.93	271.48	205.68	272.83	274.87	295.42	227.29
Lrg1	Endogenous	10.16	17.28	9.47	13.42	10.81	2.95	9.31	14.46	9.41	7.42	6.49	8.57	11.8	5.32	13.16	9.89	7.28	10.76	3.97	11.89	9.34	8.87	8.99	12.63
Lrrc25	Endogenous	16.09	11.88	14.99	17.15	14.42	12.8	14.48	17.68	17.96	13.35	18.38	17.99	13.11	10.64	11.14	7.69	17.47	12.55	10.59	7.13	14.95	13.93	13.48	9.18
Lrrc3	Endogenous	237.15	228.97	242.95	229.64	225.6	225.44	229.64	191.23	258.26	223.24	227.05	246.75	288.43	205.28	248.06	295.7	234.34	279.73	237.04	296.04	271.89	335.67	290.92	262.88
Lsr	Endogenous	110.11	108.01	97.02	108.11	102.35	111.24	111.72	115.7	112.88	86.03	116.77	97.67	110.13	118.06	111.37	84.64	128.09	104	127.13	133.16	133.61	119.07	92.11	114.79
Lst1	Endogenous	20.33	24.84	15.78	15.66	14.42	17.72	18.62	36.96	26.51	20.02	21.62	15.42	20.98	25.53	21.26	24.18	16.01	19.72	18.54	21.4	13.08	24.07	23.59	32.14
Lta	Endogenous	12.7	12.96	16.56	11.18	8.65	7.88	8.28	12.86	13.68	8.9	5.41	7.71	18.35	12.76	7.09	16.49	16.01	10.76	15.89	10.7	9.34	10.13	10.11	11.48
Ltb	Endogenous	12.7	14.04	8.68	9.69	7.21	14.77	6.21	11.25	5.99	9.64	17.3	6.85	10.49	8.51	11.14	7.69	17.47	3.59	13.24	7.13	7.47	7.6	5.62	11.48
Ltbr	Endogenous	52.51	38.88	52.06	60.39	45.41	30.52	47.58	62.67	51.31	45.98	52.98	44.55	76.04	73.39	60.75	59.36	88.79	75.31	71.51	61.82	62.6	51.93	53.92	50.51
Ltc4s	Endogenous	13.55	21.6	17.35	21.62	19.46	20.67	14.48	25.71	13.68	12.61	19.46	14.57	14.42	14.89	14.17	29.68	20.38	16.14	14.57	22.59	14.02	19	22.47	19.51
Ly6a	Endogenous	28.8	31.32	34.71	35.79	33.16	32.49	24.83	28.93	32.5	30.41	37.84	33.41	13.11	23.4	26.32	20.89	37.84	25.1	31.78	23.78	26.16	27.87	17.97	35.59
Ly6g	Endogenous	14.4	15.12	13.41	13.42	12.25	6.89	8.28	14.46	13.68	10.38	12.97	7.71	17.04	22.34	18.22	14.29	18.92	10.76	21.19	26.16	10.28	17.73	21.34	17.22
Ly9	Endogenous	20.33	16.2	16.56	15.66	15.14	11.81	9.31	19.28	11.97	19.28	10.81	17.99	17.04	11.7	20.25	17.59	17.47	32.28	25.16	19.02	12.15	27.87	22.47	16.07
Lyn	Endogenous	50.82	62.64	55.22	50.7	43.97	45.28	47.58	51.42	58.15	57.11	69.2	65.97	66.86	45.74	45.56	60.46	74.23	62.76	54.3	70.15	68.21	45.6	50.55	59.69
Mafb	Endogenous	133.82	116.65	134.88	128.99	136.22	112.23	135.51	131.77	147.09	158.71	150.28	133.66	123.24	87.22	128.59	112.12	104.8	138.07	119.18	130.78	121.46	126.67	123.56	164.16
Maff	Endogenous	13.55	10.8	5.52	9.69	6.49	10.83	3.1	8.03	5.99	9.64	8.65	7.71	9.18	14.89	6.07	12.09	14.56	3.59	9.27	1.19	9.34	11.4	5.62	4.59
Mag	Endogenous	132.13	212.77	191.67	334.03	295.51	280.57	106.54	163.91	225.77	209.15	222.72	256.18	91.77	87.22	65.81	78.05	91.7	104	254.26	135.54	109.32	110.2	57.29	205.48
Mal	Endogenous	32.19	54	59.16	92.45	91.54	87.62	22.76	35.35	56.44	48.95	56.22	72.83	31.46	42.55	18.22	17.59	24.74	23.31	62.24	54.69	17.75	26.6	29.2	41.33
Man2b1	Endogenous	220.21	238.69	230.33	259.47	238.57	235.28	205.85	244.26	263.39	222.49	280.03	263.89	203.21	192.52	236.92	192.37	211.06	204.42	215.86	211.62	235.45	235.6	220.16	228.44
Map1lc3a	Endogenous	818.18	811.13	746.19	695.64	685.45	759.01	816.15	1132.92	924.44	800.24	707.09	792.53	747.29	663.71	681.4	747.49	710.31	771.04	662.14	782.3	811.01	843.61	828.96	867.84
Map2k1	Endogenous	1454.26	1562.86	1505.79	1532.95	1505.68	1532.79	1445.07	1637.52	1612	1536.7	1437.97	1694.73	1695.17	1597.59	1494.42	1656.56	1777.24	1834.37	1755.98	1974.77	1704.24	1859.49	1623.1	1827.52
Map2k4	Endogenous	786.84	785.21	873.19	829.85	844.74	760	715.81	625.12	1049.3	915.94	867.11	892.77	882.33	770.08	791.76	809.05	812.2	950.36	908.45	986.79	860.53	970.28	904.22	998.71
Map3k1	Endogenous	141.45	124.21	126.99	114.82	103.07	101.4	117.92	101.24	120.58	115.7	126.5	114.81	137.66	144.66	138.71	130.81	155.74	129.11	149.64	103.43	132.68	135.53	158.38	127.42
Map3k14	Endogenous	24.56	24.84	23.66	26.84	12.97	16.74	27.93	22.5	18.81	11.12	19.46	18.85	38.02	36.16	32.4	34.08	32.02	25.1	31.78	21.4	22.42	27.87	23.59	28.7
Mapk10	Endogenous	1134.1	1235.6	1183.97	1102.74	1125.11	1271.91	1373.69	1521.82	1276.77	1255.61	1172	1292.89	1287.44	1242.34	1327.36	1200.38	1189.19	1527.74	1251.44	1430.25	1310.88	1430.08	1406.31	1380.97
Mapk12	Endogenous	14.4	10.8	6.31	14.91	10.81	8.86	8.28	14.46	4.28	7.42	19.46	7.71	14.42	14.89	15.19	12.09	20.38	21.52	13.24	7.13	9.34	10.13	10.11	10.33
Mapk14	Endogenous	210.9	226.81	211.39	228.15	232.09	227.41	238.95	242.65	218.07	223.24	220.56	258.75	217.63	215.92	215.66	192.37	209.6	247.45	237.04	257.99	245.73	235.6	219.03	223.85
Mapt	Endogenous	1398.36	1430.01	1250.23	1065.46	1081.87	1311.29	1702.63	1496.1	1432.42	1320.14	1207.68	1280.04	1760.73	1434.86	1550.11	1518.06	1356.58	2024.44	1367.97	1587.19	1393.11	1816.42	1700.6	1647.3
Marco	Endogenous	10.16	8.64	8.68	8.95	7.93	5.91	1.03	14.46	11.97	6.67	7.57	6.85	13.11	5.32	3.04	12.09	8.73	10.76	13.24	10.7	7.47	10.13	12.36	11.48
Mavs	Endogenous	54.21	50.76	54.43	57.41	57.66	53.16	50.69	77.14	52.17	60.82	72.44	52.26	45.89	55.31	60.75	48.37	71.32	71.73	49	63.01	60.73	67.13	46.05	51.66
Mb21d1	Endogenous	11.01	11.88	11.83	11.18	15.14	12.8	16.55	19.28	12.83	17.06	12.97	12	14.42	6.38	15.19	20.89	13.1	17.93	21.19	20.21	21.49	19	14.6	16.07
Mbd2	Endogenous	531.9	562.71	518.23	540.56	562.92	546.37	521.34	631.55	527.64	511	534.1	542.35	532.28	499.91	473.84	587	572.03	575.59	540.3	527.87	540.05	535.81	507.71	480.99
Mbd3	Endogenous	459.06	475.23	422.79	419.03	387.05	464.66	449.97	496.56	379.7	415.32	417.34	446.39	388.07	429.71	432.33	414.42	390.09	374.76	364.17	362.62	415.78	418	394.26	389.15
Mcm2	Endogenous	55.05	55.08	43.38	38.77	39.64	31.5	42.41	46.6	41.9	48.21	45.41	45.41	62.93	48.93	64.8	52.76	65.5	48.41	43.7	43.99	48.59	40.53	64.03	48.21
Mcm5	Endogenous	143.14	126.37	128.57	146.88	106.67	79.74	112.75	144.63	137.68	119.41	122.17	120.81	104.88	130.83	150.86	120.92	128.09	120.14	125.81	98.68	124.27	125.4	141.53	127.42
Mcm6	Endogenous	137.21	104.77	92.29	105.13	64.87	90.57	60	73.92	97.49	88.26	96.22	80.54	110.13	85.09	108.34	118.72	109.17	87.86	116.54	87.98	91.57	96.27	110.08	67.73
Mdc1	Endogenous	102.48	125.29	91.5	99.16	95.14	86.63	131.37	125.34	98.35	114.21	138.39	79.68	119.3	113.81	131.62	111.02	123.72	129.11	117.86	139.1	113.99	108.93	117.94	103.31
Mdm2	Endogenous	318.46	330.5	337.6	352.67	325.06	318.96	305.15	308.54	312.14	319.65	324.35	353	317.27	289.31	352.34	339.67	331.87	268.97	288.69	356.67	355.05	367.34	317.88	309.94
Mef2c	Endogenous	1407.68	1606.06	1474.24	1601.54	1732	1881.29	1553.68	1335.4	2161.02	1776.25	1355.8	2060.57	1468.36	1266.8	1357.74	1423.52	1251.78	2117.68	1659.31	2088.9	1491.21	2082.42	1407.44	2068.59
Mertk	Endogenous	43.2	57.24	56.79	58.16	51.17	70.88	55.86	80.35	64.99	50.43	63.79	57.4	48.51	64.88	61.76	53.86	53.86	57.38	68.86	76.09	63.54	67.13	70.76	74.62
Mfge8	Endogenous	361.66	355.34	306.84	283.33	263.8	255.96	396.18	379.25	289.9	310.01	316.79	285.31	315.96	315.9	344.24	305.59	273.65	351.45	267.5	282.96	332.63	286.27	394.26	320.28
Mgmt	Endogenous	14.4	11.88	18.93	17.15	20.18	12.8	16.55	25.71	17.1	16.32	20.54	17.99	27.53	21.27	25.31	26.38	17.47	8.97	11.92	28.53	20.56	16.47	22.47	27.55
Mmp12	Endogenous	6.78	10.8	10.25	10.44	3.6	2.95	5.17	6.43	11.97	9.64	8.65	6.85	5.24	6.38	9.11	8.79	11.64	7.17	2.65	10.7	10.28	7.6	11.23	6.89
Mmp14	Endogenous	174.48	168.49	132.52	159.56	134.06	131.92	154.13	167.13	125.71	149.07	170.83	124.23	165.19	162.74	132.64	156.09	141.19	159.59	148.32	170.01	158.84	159.6	155.01	145.79
Mobp	Endogenous	359.12	841.37	723.32	1158.66	962.94	1058.29	276.19	523.88	876.55	662.29	694.12	873.92	229.43	243.57	107.32	189.07	296.93	209.8	785.29	466.05	300.86	301.47	107.83	639.4
Mog	Endogenous	44.04	100.45	87.56	175.96	142.71	154.56	24.83	70.71	102.62	98.64	112.44	123.38	38.02	36.16	21.26	34.08	34.93	28.69	129.78	101.06	39.24	34.2	15.73	86.1
Mpeg1	Endogenous	115.19	145.81	104.12	127.5	108.84	88.6	112.75	114.1	128.28	99.38	111.36	166.22	82.6	129.76	109.35	96.73	85.88	102.21	120.51	80.85	112.12	87.4	94.35	105.61
Mpg	Endogenous	31.34	38.88	22.87	30.57	31.71	32.49	30	48.21	27.37	33.37	30.27	41.98	35.4	26.59	35.44	28.58	36.39	30.48	19.86	22.59	32.7	31.67	23.59	29.85
Mr1	Endogenous	40.65	41.04	37.86	38.03	27.39	27.56	36.2	46.6	31.64	29.67	56.22	28.27	27.53	31.91	28.35	29.68	42.21	35.86	41.05	38.04	28.03	30.4	31.45	52.81
Mre11a	Endogenous	150.76	101.53	130.94	143.15	134.78	115.18	105.51	144.63	106.9	124.6	124.34	106.24	137.66	138.27	143.77	157.19	157.2	161.38	137.72	159.31	168.18	135.53	130.3	145.79
Ms4a1	Endogenous	10.16	7.56	5.52	8.2	8.65	4.92	3.1	16.07	10.26	7.42	10.81	6.85	6.56	10.64	10.12	3.3	7.28	10.76	7.95	10.7	7.47	6.33	6.74	9.18
Ms4a2	Endogenous	13.55	12.96	7.89	10.44	10.81	10.83	1.03	9.64	10.26	8.16	9.73	12	6.56	11.7	9.11	3.3	14.56	8.97	3.97	8.32	5.61	8.87	8.99	10.33
Ms4a4a	Endogenous	9.32	8.64	7.89	8.95	4.32	6.89	8.28	11.25	8.55	6.67	22.7	8.57	7.87	10.64	6.07	10.99	8.73	3.59	19.86	9.51	12.15	12.67	5.62	8.04
Msh2	Endogenous	215.98	220.33	193.25	178.2	203.26	196.89	213.09	239.44	234.32	203.95	220.56	203.92	260.9	255.27	278.43	263.82	266.37	283.31	254.26	252.05	240.13	255.87	259.47	250.25
Msn	Endogenous	63.52	60.48	52.06	55.17	43.25	44.3	54.82	61.07	54.73	51.17	57.3	58.26	62.93	60.63	71.89	45.07	59.68	60.97	67.54	41.61	59.8	40.53	58.41	50.51
Msr1	Endogenous	10.16	12.96	9.47	7.46	7.93	6.89	8.28	12.86	10.26	4.45	11.89	9.42	9.18	14.89	9.11	8.79	20.38	8.97	10.59	16.64	7.47	13.93	10.11	10.33
Mvp	Endogenous	24.56	34.56	24.45	28.33	30.27	14.77	27.93	36.96	31.64	27.44	38.92	30.84	30.15	27.65	24.3	31.88	23.29	21.52	18.54	24.97	25.23	35.47	32.57	29.85
Myc	Endogenous	249.01	243.01	215.34	236.35	231.37	209.69	278.26	276.4	237.74	228.43	237.86	193.63	298.92	262.72	297.67	277.01	272.19	378.35	258.23	249.67	256.94	269.8	275.2	225
Myct1	Endogenous	27.95	43.2	38.65	31.32	52.62	42.33	45.51	36.96	37.63	38.57	56.22	41.13	23.6	38.29	39.49	41.77	37.84	32.28	43.7	27.34	40.18	29.13	31.45	41.33
Myd88	Endogenous	44.89	42.12	35.5	41.75	43.97	33.47	26.89	40.17	44.47	32.63	49.73	40.27	43.26	35.1	39.49	31.88	40.76	26.9	39.73	26.16	42.05	36.73	33.7	41.33
Myrf	Endogenous	155.84	192.25	175.9	249.03	209.02	201.81	141.71	147.84	205.24	186.15	218.4	200.49	156.01	130.83	118.46	131.91	149.92	181.11	290.02	200.92	139.22	152	105.59	202.04
Nbn	Endogenous	72.84	82.08	66.26	76.8	77.12	69.9	77.58	86.78	82.1	63.78	95.14	62.55	107.51	91.47	96.19	80.25	123.72	91.45	99.32	110.57	85.96	77.27	114.57	98.72
Ncaph	Endogenous	95.71	74.52	79.67	90.96	61.26	47.25	68.27	54.64	78.68	93.45	89.74	71.97	90.46	84.03	79.99	74.75	98.98	73.52	87.4	80.85	96.24	74.73	101.09	81.5
Ncf1	Endogenous	12.7	41.04	25.24	32.81	25.95	25.6	25.86	33.75	26.51	20.02	29.19	26.56	14.42	18.08	20.25	24.18	18.92	26.9	39.73	28.53	30.83	24.07	14.6	29.85
Ncor1	Endogenous	437.89	410.42	411.75	452.58	427.41	448.91	437.55	462.81	461.79	422.74	451.93	498.65	402.49	439.29	470.8	370.45	430.85	466.21	448.93	422.06	473.71	456	441.44	420.15
Ncor2	Endogenous	415.02	478.47	425.94	475.69	390.65	504.04	458.24	620.3	457.52	446.47	520.05	478.94	415.6	360.58	412.08	386.93	413.38	432.14	438.33	369.75	398.03	420.54	425.71	421.29
Ncr1	Endogenous	3.39	4.32	6.31	4.47	5.77	5.91	6.21	11.25	4.28	3.71	5.41	4.28	3.93	5.32	4.05	4.4	14.56	7.17	5.3	5.94	4.67	8.87	3.37	3.44
Nefl	Endogenous	325.24	357.5	343.91	344.47	349.57	356.37	282.39	268.37	336.08	304.82	265.97	302.45	315.96	332.92	210.6	198.96	279.47	272.56	292.66	288.9	264.42	252.07	238.13	321.42
Nfe2l2	Endogenous	29.64	21.6	14.2	22.37	18.74	31.5	32.07	25.71	25.66	28.92	21.62	18.85	17.04	12.76	16.2	8.79	17.47	8.97	17.22	21.4	15.88	10.13	22.47	20.66
Nfkb1	Endogenous	127.05	128.53	129.36	116.31	114.6	120.1	117.92	128.56	119.72	114.21	125.42	111.38	98.33	92.54	134.66	112.12	96.07	116.55	104.62	95.11	145.76	126.67	111.2	119.39
Nfkb2	Endogenous	20.33	19.44	16.56	25.35	13.69	24.61	19.65	27.32	13.68	11.12	19.46	19.71	20.98	17.02	15.19	21.98	18.92	14.35	22.51	19.02	11.21	15.2	24.71	20.66
Nfkbia	Endogenous	33.03	44.28	26.82	27.59	38.92	37.41	34.14	36.96	31.64	25.96	34.6	33.41	35.4	42.55	31.39	35.18	48.03	35.86	25.16	40.42	31.77	34.2	34.82	26.4
Nfkbie	Endogenous	14.4	16.2	12.62	20.13	13.69	26.58	12.41	22.5	12.83	18.54	14.06	19.71	15.73	14.89	9.11	18.69	17.47	26.9	14.57	19.02	11.21	17.73	11.23	22.96
Ngf	Endogenous	16.09	18.36	29.19	18.64	23.79	19.69	15.52	11.25	23.09	18.54	10.81	14.57	11.8	12.76	13.16	13.19	18.92	19.72	18.54	21.4	15.88	25.33	11.23	18.37
Ngfr	Endogenous	31.34	31.32	34.71	28.33	20.18	30.52	34.14	48.21	49.6	39.31	25.95	23.99	39.33	23.4	31.39	19.79	24.74	37.66	33.11	40.42	27.1	21.53	29.2	33.29
Ninj2	Endogenous	10.16	11.88	14.99	11.18	12.25	11.81	9.31	17.68	8.55	4.45	16.22	11.14	11.8	5.32	14.17	6.6	14.56	10.76	7.95	9.51	15.88	11.4	8.99	13.78
Nkg7	Endogenous	14.4	16.2	9.47	12.68	7.93	11.81	9.31	14.46	17.1	11.87	12.97	11.14	11.8	10.64	10.12	16.49	11.64	12.55	18.54	13.08	11.21	17.73	17.97	12.63
Nlgn1	Endogenous	918.12	967.74	1002.55	987.17	831.76	963.78	942.34	1155.42	912.47	964.89	1015.23	911.62	1211.4	1247.66	1097.53	1255.34	1502.14	1472.16	1262.03	1376.75	1165.13	1283.15	1200.76	1191.56
Nlgn2	Endogenous	1512.7	1715.14	1641.46	1542.64	1549.64	1529.84	1626.09	1767.68	1672.72	1778.48	1659.61	1700.72	1657.15	1528.46	1554.16	1476.29	1548.71	1769.82	1745.39	1760.77	1736.94	1805.02	1711.84	1848.18
Nlrp3	Endogenous	18.63	16.2	19.72	29.82	19.46	14.77	20.69	19.28	23.94	20.02	17.3	13.71	19.67	15.95	14.17	20.89	27.66	37.66	37.08	20.21	21.49	27.87	16.85	32.14
Nod1	Endogenous	16.94	20.52	16.56	17.89	16.58	18.7	16.55	38.57	18.81	22.25	25.95	18.85	10.49	14.89	8.1	21.98	10.19	25.1	15.89	21.4	20.56	5.07	14.6	20.66
Nostrin	Endogenous	23.72	37.8	28.4	29.82	30.27	18.7	22.76	30.53	24.8	20.02	31.35	24.85	18.35	24.46	20.25	20.89	36.39	21.52	25.16	14.27	26.16	15.2	20.22	26.4
Npl	Endogenous	97.4	106.93	101.75	108.11	92.26	110.26	63.1	106.06	101.77	79.36	76.76	78.82	121.93	135.08	94.16	104.43	107.71	134.48	100.64	89.17	99.04	95	107.83	110.2
Npnt	Endogenous	161.77	170.65	179.84	180.43	147.04	174.25	154.13	175.16	159.92	150.55	139.47	113.95	218.94	196.77	186.3	154.99	142.64	186.49	157.59	200.92	150.43	146.93	155.01	150.38
Nptx1	Endogenous	138.9	248.42	170.38	240.83	304.88	281.55	189.3	223.37	316.41	213.6	179.48	257.89	195.34	60.63	64.8	174.78	65.5	200.83	293.99	224.7	125.2	296.4	105.59	308.8
Nqo1	Endogenous	22.87	21.6	25.24	26.84	21.62	24.61	21.72	17.68	17.96	16.32	32.44	25.7	19.67	23.4	24.3	17.59	23.29	14.35	27.81	29.72	20.56	24.07	31.45	37.88
Nrgn	Endogenous	1996.32	2464.71	2152.6	2474.63	2710.07	2766.32	2088.47	2524.57	2669	2249.42	1923.42	2854.82	2167.15	2007.1	1668.57	2214.98	2136.76	2519.34	2403.55	2622.72	2459.19	2587.83	1908.41	2435.93
Nrm	Endogenous	79.62	72.36	66.26	74.56	77.84	47.25	80.68	109.28	77.82	66.01	75.68	65.12	95.71	59.56	94.16	91.24	107.71	75.31	79.46	80.85	87.83	73.47	64.03	74.62
Nrp2	Endogenous	30.49	64.8	68.62	35.79	31.71	50.21	57.93	65.89	61.57	89.74	73.52	65.12	65.55	44.67	44.55	39.57	50.94	91.45	58.27	98.68	59.8	88.67	77.5	95.28
Nthl1	Endogenous	45.74	21.6	33.13	33.55	31.71	30.52	43.45	43.39	22.23	44.5	45.41	38.56	38.02	40.42	48.6	41.77	37.84	50.21	42.38	43.99	42.05	34.2	40.44	34.44
Nwd1	Endogenous	136.36	139.33	160.12	138.68	114.6	166.37	116.89	162.31	137.68	139.43	132.99	141.37	140.28	117	139.72	120.92	101.89	102.21	129.78	127.21	135.48	140.6	135.91	123.98
Oas1g	Endogenous	14.4	7.56	6.31	5.96	5.77	5.91	3.1	12.86	5.99	3.71	12.97	7.71	5.24	9.57	9.11	9.89	7.28	5.38	11.92	10.7	7.47	15.2	11.23	10.33
Ogg1	Endogenous	47.43	44.28	40.23	42.5	48.29	30.52	40.34	67.49	44.47	41.53	51.9	44.55	48.51	54.25	61.76	48.37	55.31	37.66	37.08	34.48	30.83	44.33	39.31	55.1
Olfml3	Endogenous	123.66	116.65	119.11	137.94	157.85	117.15	96.2	141.41	138.54	117.18	124.34	133.66	117.99	114.87	83.02	103.33	100.43	139.86	153.62	95.11	126.14	131.73	106.71	130.87
Opalin	Endogenous	12.7	23.76	29.19	46.23	49.01	48.24	9.31	11.25	27.37	19.28	41.08	30.84	18.35	11.7	8.1	15.39	8.73	14.35	37.08	17.83	22.42	13.93	6.74	27.55
Optn	Endogenous	105.87	98.29	98.6	99.16	84.33	85.65	93.1	54.64	111.17	93.45	130.82	93.39	86.53	72.33	76.95	57.16	72.78	104	91.37	85.6	89.7	87.4	90.98	104.46
Osgin1	Endogenous	14.4	16.2	7.89	11.93	11.53	7.88	13.45	20.89	11.12	17.06	22.7	11.14	6.56	7.45	14.17	14.29	11.64	12.55	17.22	13.08	9.34	12.67	16.85	10.33
Osmr	Endogenous	28.8	33.48	49.69	41.75	41.08	49.22	31.03	40.17	31.64	33.37	33.52	44.55	36.71	34.04	24.3	35.18	42.21	50.21	29.13	48.75	39.24	45.6	42.68	34.44
P2rx7	Endogenous	52.51	50.76	70.99	55.92	62.71	36.42	57.93	67.49	55.59	48.21	64.87	59.98	48.51	58.5	52.65	52.76	55.31	43.04	52.97	48.75	39.24	58.27	42.68	51.66
P2ry12	Endogenous	129.59	146.89	139.62	158.07	160.01	155.54	102.41	118.92	139.39	120.15	115.69	106.24	89.15	90.41	51.64	76.95	62.59	87.86	104.62	79.66	84.09	91.2	80.87	110.2
Pacsin1	Endogenous	636.08	780.89	724.89	702.35	739.5	818.08	689.95	750.46	858.59	768.35	670.33	785.67	563.75	523.31	519.4	516.65	548.75	606.08	675.38	682.43	645.63	720.74	560.5	735.83
Padi2	Endogenous	64.37	77.76	71.78	89.47	81.45	73.83	50.69	65.89	83.81	63.04	81.09	64.26	82.6	61.69	45.56	60.46	96.07	66.35	107.27	87.98	56.99	74.73	59.53	84.95
Pak1	Endogenous	802.09	955.86	907.89	821.65	815.18	956.89	993.03	1071.86	978.32	938.93	866.02	969.03	957.06	808.37	876.81	918.97	892.26	1136.84	957.45	1015.32	862.4	1001.94	1043.5	1035.44
Parp1	Endogenous	431.11	426.63	411.75	410.82	379.84	419.38	397.21	466.03	404.5	368.6	381.66	410.4	431.33	385.04	409.04	350.66	372.62	401.66	435.68	420.87	405.51	442.07	414.48	406.37
Parp2	Endogenous	166.85	163.09	151.45	149.12	137.67	131.92	158.26	141.41	159.06	152.04	138.39	176.5	153.39	161.67	165.03	167.09	154.29	152.42	140.37	155.75	185.93	173.54	169.61	152.68
Pcna	Endogenous	623.37	531.39	539.53	571.87	500.21	516.84	616.51	705.47	590.93	542.89	583.84	587.76	580.79	615.85	637.86	712.31	641.9	650.9	599.89	571.86	560.61	605.47	693.05	584.3
Pdpn	Endogenous	153.3	153.37	130.15	151.36	99.47	125.03	147.92	143.02	130.84	133.5	179.48	125.95	141.59	143.59	136.69	124.21	144.1	130.9	137.72	110.57	118.66	129.2	162.87	119.39
Pecam1	Endogenous	94.01	123.13	109.64	95.44	107.39	97.46	118.96	117.31	120.58	127.56	118.93	116.52	108.82	80.84	116.44	118.72	129.54	100.42	121.83	118.89	137.35	139.33	128.05	109.05
Pex14	Endogenous	217.67	193.33	219.28	193.11	202.53	191.97	190.33	147.84	226.62	213.6	219.48	179.07	192.72	189.33	185.28	200.06	215.42	218.76	198.64	196.17	210.23	191.27	195.45	226.14
Pik3ca	Endogenous	350.65	351.02	356.53	371.31	342.36	347.51	324.8	340.68	315.56	337.45	302.73	326.44	482.46	469.07	402.97	470.48	547.29	534.35	434.36	455.35	399.9	448.4	469.52	423.59
Pik3cb	Endogenous	238.85	246.25	261.09	229.64	253.71	283.52	279.29	308.54	280.5	249.94	237.86	261.32	280.56	280.8	264.26	279.21	285.29	256.42	280.75	262.75	253.21	286.27	283.06	290.43
Pik3cd	Endogenous	88.93	95.05	97.81	87.23	105.95	104.35	102.41	139.81	109.46	100.12	103.79	119.95	110.13	120.19	130.61	96.73	132.46	125.52	84.75	127.21	114.92	127.93	117.94	154.97
Pik3cg	Endogenous	29.64	29.16	24.45	28.33	24.51	31.5	22.76	25.71	31.64	31.89	24.87	30.84	28.84	22.34	21.26	28.58	37.84	28.69	39.73	38.04	33.64	31.67	19.1	34.44
Pik3r1	Endogenous	586.95	623.2	538.74	592.75	550.66	709.79	727.19	737.61	638.81	603.7	607.62	649.44	419.53	374.4	476.88	414.42	366.8	530.77	503.22	498.15	491.46	518.07	515.57	503.95
Pik3r2	Endogenous	725.86	712.84	735.94	741.87	707.79	721.6	711.67	797.06	781.63	766.87	735.2	754.83	705.34	720.09	705.7	688.13	628.8	717.25	707.16	743.06	771.77	787.88	728.99	756.49
Pik3r5	Endogenous	8.47	10.8	19.72	17.89	12.25	14.77	9.31	16.07	9.41	11.12	15.14	5.14	13.11	13.83	10.12	7.69	11.64	8.97	10.59	9.51	10.28	7.6	11.23	12.63
Pilra	Endogenous	11.86	8.64	9.47	17.89	15.86	15.75	13.45	11.25	13.68	13.35	11.89	11.14	13.11	5.32	8.1	13.19	21.83	3.59	15.89	14.27	12.15	8.87	13.48	12.63
Pilrb1	Endogenous	10.16	3.24	4.73	5.96	7.21	2.95	3.1	6.43	5.13	6.67	6.49	4.28	5.24	7.45	7.09	3.3	10.19	12.55	14.57	7.13	6.54	7.6	5.62	6.89
Pink1	Endogenous	827.5	833.81	814.82	829.1	722.93	841.71	809.94	986.69	806.43	782.44	843.32	754.83	753.85	742.42	796.82	811.24	803.47	884.01	778.67	836.99	728.79	823.34	852.55	866.7
Pla2g4a	Endogenous	16.94	15.12	14.2	23.86	18.74	18.7	11.38	27.32	16.25	14.09	23.79	31.7	15.73	11.7	10.12	14.29	7.28	12.55	23.84	10.7	4.67	8.87	13.48	20.66
Pla2g5	Endogenous	12.7	17.28	14.2	19.39	14.42	15.75	11.38	20.89	7.7	13.35	17.3	12	11.8	9.57	9.11	12.09	16.01	37.66	25.16	15.46	11.21	26.6	22.47	24.11
Plcg2	Endogenous	39.81	51.84	55.22	58.16	45.41	58.08	45.51	59.46	64.99	45.24	78.93	49.69	43.26	47.86	40.5	35.18	58.22	52	66.21	45.18	44.85	53.2	64.03	47.07
Pld1	Endogenous	60.14	58.32	59.16	54.43	52.62	75.8	58.96	72.31	62.43	48.95	55.14	38.56	43.26	41.48	43.54	24.18	40.76	48.41	59.59	48.75	43.91	55.73	40.44	29.85
Pld2	Endogenous	82.16	115.57	90.71	101.4	73.52	94.51	77.58	114.1	76.97	79.36	59.46	90.82	72.11	97.86	67.84	74.75	81.51	80.69	90.05	96.3	81.29	87.4	74.13	87.24
Plekhb1	Endogenous	440.43	376.94	518.23	580.07	502.37	397.72	311.36	258.72	533.63	482.07	538.43	420.68	419.53	359.51	347.28	382.54	371.17	365.8	545.6	411.36	386.82	404.07	362.81	429.33
Plekhm1	Endogenous	75.38	81	81.24	89.47	81.45	66.94	67.24	94.81	76.97	88.26	76.76	62.55	114.06	88.28	78.97	101.13	100.43	95.04	94.02	105.81	79.42	73.47	89.86	75.76
Pllp	Endogenous	58.44	66.96	63.1	79.78	59.1	49.22	44.48	61.07	76.97	51.17	62.71	67.69	55.06	41.48	35.44	54.96	48.03	57.38	51.65	40.42	49.52	41.8	42.68	67.73
Plp1	Endogenous	2109.82	3535.05	3383.1	5236.32	4556.67	4834.65	1917.79	2604.92	3871.37	3311.47	3598.17	4007.19	1805.3	1726.3	1032.73	1633.48	2094.55	2022.65	4476.03	2972.26	1952.78	2130.56	1115.39	3725.07
Plxdc2	Endogenous	204.97	271.1	251.62	229.64	219.11	256.94	234.81	287.65	260.83	298.88	244.35	230.48	222.88	195.71	213.63	160.49	228.52	276.14	229.1	241.35	213.96	247	242.62	270.91
Plxnb3	Endogenous	95.71	123.13	100.18	137.19	94.42	98.45	85.86	104.45	113.74	113.47	132.99	111.38	74.73	78.71	74.92	72.55	122.27	93.24	143.02	104.62	102.78	91.2	67.4	105.61
Pmp22	Endogenous	58.44	52.92	40.23	64.87	43.25	48.24	44.48	53.03	56.44	56.37	65.95	52.26	40.64	38.29	49.61	40.67	24.74	34.07	45.03	28.53	47.65	44.33	43.81	52.81
Pms2	Endogenous	210.05	205.21	204.3	207.28	209.74	195.91	223.43	202.48	246.29	207.66	222.72	196.2	174.37	184.01	201.48	176.98	196.5	240.28	203.94	222.32	201.82	244.47	195.45	196.3
Pnoc	Endogenous	22.87	24.84	21.3	12.68	16.58	22.64	23.79	25.71	28.22	16.32	43.25	17.99	27.53	13.83	18.22	32.98	21.83	23.31	25.16	36.86	26.16	22.8	21.34	29.85
Pole	Endogenous	47.43	43.2	47.33	42.5	32.43	33.47	36.2	46.6	37.63	45.98	54.06	41.98	41.95	38.29	48.6	51.66	40.76	32.28	51.65	22.59	43.91	41.8	46.05	43.62
Ppfia4	Endogenous	217.67	275.42	271.34	225.92	255.15	244.14	280.32	366.39	283.92	297.4	311.38	280.17	306.78	293.57	272.36	251.73	292.57	333.52	301.93	342.4	333.56	397.74	317.88	367.34
Ppp3ca	Endogenous	4218.79	4401.27	4315.45	4657.74	4511.27	4583.62	4221.41	4902.91	4289.55	4118.38	4107.4	4586.38	5453.92	5684.12	4733.35	5330.25	6104.61	5642.97	5110.36	5530.78	5357.52	5231.39	5157.98	4831.68
Ppp3cb	Endogenous	2130.15	2382.62	2177.05	2081.71	2166.62	2451.29	2402.93	2503.68	2443.23	2204.92	2112.62	2369.02	2403.13	2138.99	2205.19	2239.17	2203.72	2573.14	2162.53	2461.03	2167.68	2584.03	2318.39	2403.79
Ppp3r1	Endogenous	1156.12	1246.4	1223.41	1362.95	1355.76	1308.34	1165.78	1169.89	1411.89	1266.74	1312.55	1405.13	1166.82	1128.53	1092.47	1159.71	1142.61	1188.84	1218.33	1230.52	1259.49	1254.01	1135.61	1336.2
Ppp3r2	Endogenous	18.63	27	26.03	31.32	18.02	31.5	23.79	33.75	35.06	30.41	32.44	27.42	27.53	46.8	15.19	26.38	29.11	41.24	25.16	26.16	29.9	34.2	29.2	34.44
Prdx1	Endogenous	95.71	77.76	108.85	116.31	105.95	89.59	81.72	85.17	102.62	94.93	124.34	101.1	103.57	75.52	77.96	89.04	71.32	87.86	74.16	90.36	89.7	81.07	79.75	109.05
Prf1	Endogenous	4.23	8.64	5.52	10.44	7.93	6.89	3.1	9.64	5.99	8.9	6.49	6.85	6.56	5.32	9.11	10.99	14.56	8.97	3.97	4.76	5.61	5.07	7.86	10.33
Prkaca	Endogenous	1408.52	1550.97	1455.31	1330.14	1284.4	1442.23	1417.14	1611.81	1560.69	1452.89	1420.67	1402.56	1225.82	1072.15	1209.92	1042.09	1061.1	1154.77	1304.41	1247.16	1204.37	1371.81	1317.58	1359.16
Prkacb	Endogenous	2268.2	2154.73	2264.6	2274.07	2110.4	2108.7	2179.49	2158.18	2409.88	2365.12	2378.6	2432.42	2500.15	2285.77	2373.26	2506.28	2417.68	2560.58	2460.49	2405.15	2403.13	2554.89	2540.8	2424.45
Prkar1a	Endogenous	2011.57	2265.98	2068.99	2050.39	1910.03	2056.52	2117.43	2342.98	2212.34	2054.37	2049.92	2041.72	1990.16	1870.95	2007.75	1822.55	1868.94	2083.61	1986.41	2066.31	2018.18	2164.76	2067.91	2082.36
Prkar2a	Endogenous	484.47	439.59	448.82	360.12	348.85	414.46	444.79	448.35	473.77	445.73	457.34	402.69	456.24	376.53	430.3	377.04	411.92	480.56	531.03	475.56	389.62	496.54	468.4	448.84
Prkar2b	Endogenous	1942.12	1865.27	1721.13	1737.24	1729.83	1752.33	2111.22	2463.51	1789.02	1863.77	1760.16	1745.28	1619.13	1634.82	1801.21	1715.92	1685.54	1724.99	1597.07	1678.73	1739.75	1773.35	1845.5	1681.73
Prkce	Endogenous	1131.56	1420.29	1202.11	1225.02	1318.28	1471.76	1301.28	1545.92	1318.68	1330.52	1088.75	1337.44	1478.85	1301.9	1144.11	1330.09	1406.07	1638.92	1450.08	1698.94	1335.18	1656.82	1479.32	1682.88
Prkcq	Endogenous	72.84	91.81	85.98	90.96	96.58	101.4	103.44	106.06	101.77	86.03	88.66	95.1	98.33	92.54	72.9	80.25	78.6	68.14	120.51	83.22	73.81	83.6	62.9	109.05
Prkdc	Endogenous	117.73	106.93	112.01	126.75	107.39	122.07	108.61	138.2	103.48	117.18	121.09	119.09	100.95	88.28	97.2	115.42	114.99	132.69	135.08	116.51	90.63	127.93	119.06	134.31
Pros1	Endogenous	65.22	49.68	47.33	53.68	56.94	48.24	63.1	72.31	56.44	60.82	58.38	69.4	31.46	42.55	46.57	51.66	61.13	55.59	66.21	48.75	48.59	41.8	57.29	50.51
Psen2	Endogenous	71.99	51.84	76.51	67.85	63.43	59.07	64.13	91.6	72.69	76.39	76.76	74.54	59	63.82	78.97	64.86	80.06	91.45	80.78	87.98	73.81	93.73	89.86	92.98
Psmb8	Endogenous	21.17	30.24	26.03	25.35	24.51	21.66	24.83	25.71	31.64	25.96	22.7	40.27	24.91	32.97	24.3	24.18	23.29	23.31	30.46	27.34	27.1	36.73	30.33	21.81
Pten	Endogenous	1107.85	1074.67	1039.62	1051.29	1037.9	1083.88	1135.78	1221.31	1176.72	1079.84	1125.51	1119.82	1224.51	1166.82	1152.2	1212.47	1196.47	1314.36	1211.71	1205.55	1146.44	1218.55	1210.87	1245.52
Ptger3	Endogenous	29.64	19.44	21.3	17.89	20.9	22.64	26.89	30.53	29.93	22.99	21.62	15.42	34.09	18.08	24.3	23.08	27.66	25.1	34.43	27.34	27.1	12.67	22.47	35.59
Ptger4	Endogenous	16.09	20.52	13.41	11.93	13.69	9.84	15.52	19.28	13.68	18.54	22.7	10.28	24.91	15.95	17.21	12.09	13.1	17.93	14.57	15.46	13.08	19	12.36	16.07
Ptgs2	Endogenous	8.47	19.44	10.25	16.4	8.65	15.75	11.38	9.64	14.54	11.87	10.81	7.71	9.18	9.57	12.15	10.99	14.56	14.35	19.86	16.64	3.74	11.4	20.22	18.37
Ptms	Endogenous	6619.12	6096.97	5900.91	6051.26	6122.9	5874.24	6637.79	6272.06	6723.38	6473.12	6321.66	6689.8	7303.8	6762.65	7339.48	7158.3	6568.94	7190.44	6706.1	6669.75	6879.57	7627.95	7563.98	7152.82
Ptpn6	Endogenous	25.41	29.16	32.34	43.24	24.51	27.56	25.86	30.53	35.92	31.89	29.19	38.56	27.53	41.48	33.41	39.57	33.48	32.28	47.67	33.29	31.77	29.13	48.3	37.88
Ptprc	Endogenous	19.48	37.8	18.14	20.88	15.86	20.67	24.83	20.89	23.94	25.96	20.54	22.28	24.91	17.02	18.22	12.09	20.38	14.35	15.89	23.78	18.69	20.27	21.34	26.4
Pttg1	Endogenous	141.45	147.97	145.14	125.26	96.58	89.59	127.23	146.24	135.97	109.76	162.18	163.65	230.74	190.39	197.43	220.95	272.19	190.07	128.45	121.27	145.76	120.33	202.19	199.74
Ptx3	Endogenous	31.34	30.24	37.07	38.03	25.23	23.63	26.89	24.1	38.48	48.21	38.92	28.27	38.02	25.53	35.44	38.47	32.02	35.86	22.51	27.34	44.85	32.93	29.2	21.81
Pycard	Endogenous	9.32	19.44	11.83	8.95	11.53	6.89	12.41	12.86	9.41	11.12	6.49	10.28	7.87	5.32	11.14	12.09	8.73	7.17	6.62	8.32	7.47	7.6	14.6	9.18
Rab6b	Endogenous	1735.46	2110.45	1851.28	1699.21	1837.23	2122.48	1885.72	2037.66	2157.6	1992.07	1760.16	1974.89	2019	1734.8	1623.01	1651.07	1710.28	2237.82	2100.29	2182.83	1679.01	2272.42	1846.63	2228.15
Rab7	Endogenous	1806.6	1716.22	1751.1	1849.83	1644.06	1535.75	1611.61	1338.62	2037.02	1835.58	1868.28	1799.25	1431.65	1412.52	1458.99	1446.61	1358.04	1577.95	1525.56	1425.5	1476.26	1607.42	1488.31	1659.92
Rac1	Endogenous	2348.67	2188.21	2224.38	2336.7	2201.94	2284.92	2229.15	2161.4	2438.96	2190.09	2338.59	2339.03	2843.64	2655.92	2346.93	2763.51	3133.82	3277.83	2974.31	2960.37	2596.54	2848.76	2859.8	2776.87
Rac2	Endogenous	14.4	25.92	17.35	20.13	10.81	17.72	14.48	19.28	17.96	11.12	25.95	12.85	14.42	19.15	14.17	17.59	23.29	17.93	19.86	21.4	13.08	16.47	26.96	9.18
Rad1	Endogenous	120.27	114.49	100.96	100.66	128.3	113.21	114.82	128.56	128.28	105.31	114.61	103.67	117.99	96.79	120.49	112.12	122.27	116.55	135.08	104.62	128.01	91.2	142.65	107.91
Rad17	Endogenous	77.07	60.48	67.84	60.39	53.34	64.97	74.48	69.1	57.3	68.97	74.6	61.69	74.73	47.86	66.82	65.95	66.96	69.93	59.59	58.26	67.27	58.27	49.42	66.58
Rad50	Endogenous	49.97	42.12	50.48	51.45	51.17	43.32	43.45	51.42	47.03	40.05	44.33	37.7	53.75	63.82	46.57	52.76	66.96	71.73	58.27	72.52	59.8	45.6	41.56	44.77
Rad51	Endogenous	35.57	29.16	37.07	38.77	34.6	27.56	35.17	45	51.31	34.86	49.73	25.7	40.64	41.48	51.64	57.16	56.77	46.62	33.11	36.86	38.31	35.47	41.56	42.47
Rad51b	Endogenous	16.94	5.4	7.89	14.17	14.42	12.8	9.31	19.28	12.83	11.87	12.97	11.14	15.73	17.02	11.14	21.98	26.2	16.14	19.86	13.08	15.88	11.4	12.36	20.66
Rad51c	Endogenous	14.4	24.84	17.35	14.17	12.97	7.88	19.65	12.86	12.83	15.57	27.03	19.71	13.11	19.15	19.24	21.98	14.56	14.35	18.54	16.64	16.82	16.47	15.73	13.78
Rad9a	Endogenous	71.99	50.76	58.37	61.88	49.01	47.25	56.89	69.1	50.46	46.72	68.11	53.98	68.17	51.05	76.95	59.36	66.96	77.1	82.1	57.07	54.19	65.87	79.75	57.4
Rag1	Endogenous	5.08	5.4	3.94	3.73	4.32	4.92	3.1	8.03	4.28	3.71	4.32	6	6.56	2.13	8.1	6.6	8.73	7.17	6.62	2.38	4.67	5.07	8.99	4.59
Rala	Endogenous	608.13	585.4	554.52	496.57	531.92	578.86	599.96	695.82	609.74	586.64	521.13	544.92	702.72	655.21	614.58	725.5	748.16	823.04	666.11	779.92	607.32	686.54	759.32	693.36
Ralb	Endogenous	214.29	236.53	207.45	215.48	191.72	196.89	213.09	196.05	241.16	215.08	187.04	197.06	289.74	240.38	235.91	249.53	305.67	356.83	237.04	286.53	257.88	263.47	288.68	320.28
Rapgef3	Endogenous	120.27	131.77	138.04	142.41	110.28	110.26	140.68	141.41	119.72	135.72	145.96	107.1	174.37	139.34	126.56	109.92	138.28	152.42	116.54	141.48	150.43	133	121.31	135.46
Rb1cc1	Endogenous	416.71	410.42	383.35	371.31	356.78	435.13	373.42	408.17	416.47	396.78	366.52	382.98	423.47	397.8	373.61	405.62	365.35	459.04	393.31	401.85	361.59	411.67	388.65	404.08
Rbfox3	Endogenous	937.6	932.1	919.72	979.71	955.73	931.29	925.79	1028.47	1091.2	1039.79	950.36	1072.7	860.04	803.05	825.17	847.52	903.9	1023.88	981.28	897.62	954.9	1000.68	850.3	1049.22
Rela	Endogenous	62.68	81	70.99	73.07	60.54	80.73	72.41	106.06	80.39	66.75	91.9	77.97	85.22	70.2	64.8	79.15	59.68	87.86	55.62	99.87	80.35	88.67	80.87	66.58
Relb	Endogenous	36.42	49.68	58.37	33.55	43.25	50.21	43.45	69.1	46.18	40.79	59.46	49.69	59	56.37	58.72	56.06	62.59	62.76	52.97	54.69	61.67	65.87	51.67	63.14
Reln	Endogenous	391.3	396.38	384.93	392.18	353.9	377.05	374.46	451.56	332.66	330.78	365.44	386.41	576.86	536.08	517.38	540.83	561.85	466.21	414.5	413.74	514.82	453.47	478.51	377.67
Rgl1	Endogenous	155.84	147.97	151.45	168.5	120.37	160.47	135.51	159.09	176.17	158.71	163.26	174.78	165.19	166.99	167.06	174.78	212.51	211.59	124.48	179.52	170.98	178.6	169.61	173.34
Rhoa	Endogenous	1439.01	1434.33	1474.24	1511.32	1361.52	1397.92	1599.19	1542.71	1592.33	1426.93	1591.5	1590.2	1549.65	1318.92	1539.99	1445.51	1455.56	1414.78	1446.1	1479	1398.71	1580.82	1618.61	1455.59
Ripk1	Endogenous	24.56	21.6	41.81	30.57	22.34	28.55	22.76	32.14	38.48	32.63	28.11	40.27	28.84	21.27	23.29	31.88	23.29	17.93	37.08	26.16	28.96	16.47	20.22	28.7
Ripk2	Endogenous	36.42	48.6	40.23	47.72	41.8	41.35	35.17	48.21	54.73	37.08	29.19	45.41	49.82	40.42	24.3	43.97	50.94	52	41.05	49.93	49.52	44.33	46.05	36.73
Rnf8	Endogenous	147.37	130.69	144.35	140.92	123.97	108.29	139.64	157.48	115.45	135.72	123.25	116.52	119.3	127.64	130.61	144	119.36	143.45	107.27	120.08	131.74	146.93	147.15	128.57
Rpa1	Endogenous	295.59	307.82	284.75	284.07	266.68	264.82	307.22	339.07	280.5	291.47	291.92	287.88	314.65	302.08	318.93	296.8	288.2	310.21	280.75	280.58	301.79	321.74	299.91	280.1
Rpl28	Endogenous	2508.75	2291.9	2198.35	2190.56	2003	2258.34	2486.71	2595.28	2176.42	2127.79	2455.36	2084.56	3280.22	3000.54	2884.56	3133.95	3553.02	3276.04	2645.89	3017.44	2577.85	2649.89	3104.67	2616.16
Rpl29	Endogenous	3407.39	3031.74	3072.32	3043.52	2804.49	3132.53	3429.06	3848.73	3345.44	2885.02	3310.57	3044.17	4660.74	4079.08	4095.49	4433.26	5116.29	4228.19	3749.01	4264.6	3702.8	3905.17	4434.6	3823.79
Rpl36al	Endogenous	639.47	588.64	578.97	585.29	560.75	523.73	580.3	581.73	625.99	543.63	618.43	524.35	654.21	602.02	581.16	608.98	692.85	613.25	635.65	588.51	558.74	589.01	630.14	579.71
Rpl9	Endogenous	2284.3	2133.13	2073.72	2083.2	1866.06	1887.2	2202.25	2576	1995.12	1939.41	2155.87	2019.45	2181.57	1858.19	2100.9	2178.71	1965	1793.13	1799.68	1895.11	2026.59	2030.49	2145.41	2008.9
Rps10	Endogenous	711.46	678.28	582.12	596.48	516.07	552.28	672.36	793.85	657.63	617.05	690.87	577.47	807.6	716.9	830.24	744.19	848.59	688.56	605.19	664.6	685.81	678.94	852.55	655.47
Rps2	Endogenous	6982.48	6129.37	6330.8	6271.96	5866.3	5795.48	6633.65	6223.85	6869.61	6247.66	6670.88	6461.03	6622.06	5684.12	6688.46	6140.39	5736.36	5634	5881.08	5654.43	6389.04	6190.27	6572.15	6065.72
Rps21	Endogenous	4766.79	4401.27	4405.37	4308.8	3909.43	4496.99	4470.7	5222.7	4760.75	4200.7	4721.51	4147.71	3732.53	3284.53	3973.99	3822.08	3547.2	2822.38	3331.86	3322.99	3664.49	3368.1	3942.62	3644.71
Rps3	Endogenous	111.8	120.97	126.21	113.33	111.72	114.2	122.06	144.63	107.75	121.63	87.58	109.67	125.86	152.1	149.85	140.7	155.74	154.21	124.48	121.27	129.87	131.73	163.99	119.39
Rps9	Endogenous	3829.18	3254.24	3198.53	3301.5	2975.32	3222.12	3641.11	3929.08	3285.58	3167.59	3579.79	3162.4	4045.87	3865.28	4128.9	4333.23	4385.6	3848.05	3437.81	3520.34	3622.45	3634.1	4279.59	3533.36
Rrm2	Endogenous	137.21	120.97	130.94	105.13	104.51	90.57	121.03	112.49	106.9	97.9	137.31	95.96	142.9	138.27	189.33	154.99	177.58	136.28	109.91	102.25	148.56	124.13	147.15	113.65
Rsad2	Endogenous	19.48	16.2	18.14	20.13	23.06	13.78	14.48	30.53	13.68	14.83	30.27	17.99	27.53	14.89	22.27	23.08	26.2	28.69	27.81	19.02	18.69	27.87	24.71	24.11
Rtn4rl1	Endogenous	97.4	96.13	100.96	108.86	95.14	106.32	81.72	104.45	92.36	101.61	118.93	115.67	90.46	95.73	128.59	98.93	117.9	127.31	95.35	111.76	114.92	96.27	103.34	103.31
S100a10	Endogenous	364.2	408.26	379.41	274.38	285.42	366.22	423.07	361.57	499.42	375.27	360.03	379.56	348.74	239.32	277.42	356.16	308.58	441.11	340.34	505.28	298.06	521.87	375.17	494.76
S100b	Endogenous	179.56	211.69	162.49	208.77	188.84	207.72	165.51	200.87	196.69	173.55	166.5	201.35	154.7	174.44	141.75	152.8	183.4	148.83	169.51	161.69	169.12	146.93	146.02	197.45
S1pr3	Endogenous	65.22	49.68	62.31	53.68	54.06	34.46	64.13	53.03	56.44	66.01	64.87	56.55	82.6	80.84	61.76	65.95	65.5	84.28	43.7	85.6	58.86	79.8	64.03	59.69
S1pr4	Endogenous	14.4	9.72	18.14	11.18	8.65	7.88	10.34	16.07	13.68	11.12	12.97	5.14	11.8	9.57	11.14	17.59	29.11	16.14	13.24	10.7	14.95	6.33	10.11	13.78
S1pr5	Endogenous	14.4	16.2	14.99	25.35	18.74	8.86	12.41	12.86	14.54	14.09	16.22	20.56	9.18	11.7	7.09	9.89	11.64	8.97	9.27	19.02	14.02	16.47	8.99	18.37
Sall1	Endogenous	243.93	191.17	200.35	257.98	221.27	228.39	192.4	263.55	238.59	235.1	247.59	245.04	178.3	151.04	199.46	141.8	163.02	148.83	172.16	148.61	181.26	160.87	148.27	195.15
Sell	Endogenous	6.78	8.64	11.83	11.93	10.09	6.89	11.38	25.71	14.54	10.38	12.97	9.42	18.35	7.45	10.12	8.79	11.64	19.72	13.24	8.32	14.95	8.87	8.99	12.63
Serpina3n	Endogenous	15.25	22.68	14.99	28.33	20.18	20.67	12.41	20.89	17.1	19.28	19.46	22.28	17.04	12.76	23.29	14.29	18.92	19.72	11.92	16.64	10.28	17.73	12.36	18.37
Serpine1	Endogenous	16.09	23.76	14.2	16.4	12.97	4.92	9.31	28.93	11.97	20.77	16.22	13.71	18.35	20.21	10.12	12.09	18.92	21.52	17.22	14.27	19.62	17.73	20.22	13.78
Serpinf1	Endogenous	72.84	73.44	75.72	84.25	64.15	73.83	63.1	70.71	75.26	68.97	110.28	50.55	65.55	59.56	42.52	52.76	69.87	32.28	64.89	51.12	42.05	46.87	68.52	70.02
Serping1	Endogenous	12.7	31.32	22.87	18.64	17.3	15.75	22.76	28.93	18.81	19.28	31.35	20.56	18.35	29.78	15.19	14.29	29.11	17.93	29.13	16.64	15.88	20.27	23.59	17.22
Sesn1	Endogenous	239.69	244.09	218.49	211	230.64	256.94	235.84	204.09	217.21	221.75	193.53	237.33	259.59	249.96	231.86	236.34	311.49	292.28	251.61	266.31	237.32	282.47	244.87	236.48
Sesn2	Endogenous	48.28	38.88	28.4	47.72	32.43	44.3	35.17	35.35	40.19	40.05	49.73	31.7	43.26	37.23	44.55	40.67	37.84	34.07	34.43	41.61	48.59	45.6	44.93	52.81
Setd1a	Endogenous	169.4	197.65	189.31	201.31	162.89	200.83	185.16	224.98	201.82	215.82	205.42	215.91	179.61	186.14	223.76	218.75	225.61	191.86	186.72	222.32	212.1	210.27	210.05	210.07
Setd1b	Endogenous	218.52	225.73	227.96	204.29	225.6	260.88	227.57	324.61	238.59	225.46	232.45	257.04	226.81	198.9	239.96	218.75	259.09	225.93	230.42	257.99	261.62	258.4	252.73	231.88
Setd2	Endogenous	713.15	737.68	717.01	745.6	746.71	683.21	747.88	821.17	731.17	725.33	733.04	695.71	843	867.93	872.76	861.81	876.25	826.63	787.94	819.15	843.71	851.21	789.65	750.75
Setd7	Endogenous	132.13	135.01	121.47	113.33	128.3	140.78	112.75	151.06	121.43	123.11	127.58	133.66	173.06	151.04	131.62	152.8	154.29	182.9	158.91	186.66	154.17	141.87	131.42	176.78
Setdb1	Endogenous	203.27	187.93	201.14	202.8	170.1	176.22	219.29	253.9	194.98	203.95	211.91	185.92	161.26	157.42	184.27	170.38	107.71	141.66	150.97	148.61	177.53	172.27	163.99	149.23
Sftpd	Endogenous	15.25	15.12	11.83	8.95	12.25	17.72	16.55	19.28	23.09	18.54	23.79	17.14	23.6	17.02	17.21	19.79	26.2	17.93	35.76	11.89	14.95	20.27	22.47	22.96
Sh2d1a	Endogenous	7.62	9.72	5.52	8.2	4.32	4.92	6.21	11.25	5.99	7.42	4.32	5.14	14.42	13.83	11.14	10.99	10.19	8.97	10.59	9.51	7.47	11.4	5.62	9.18
Shank3	Endogenous	472.61	470.91	469.33	517.44	513.91	546.37	453.07	554.41	483.17	499.13	535.18	554.34	473.29	506.29	456.63	451.79	494.89	496.7	553.54	474.37	527.9	518.07	461.66	506.24
Siglec1	Endogenous	15.25	8.64	7.1	11.93	6.49	12.8	7.24	11.25	10.26	5.93	10.81	9.42	10.49	8.51	11.14	4.4	10.19	8.97	13.24	5.94	9.34	7.6	12.36	10.33
Siglecf	Endogenous	11.86	12.96	9.47	11.18	7.93	9.84	8.28	14.46	13.68	10.38	14.06	13.71	17.04	8.51	13.16	5.5	10.19	10.76	10.59	10.7	12.15	7.6	12.36	16.07
Sin3a	Endogenous	244.78	185.77	192.46	193.11	198.93	223.47	199.64	210.52	189.85	226.2	220.56	195.35	165.19	163.8	220.72	157.19	148.47	186.49	190.69	166.45	183.13	188.74	163.99	165.3
Sirt1	Endogenous	123.66	123.13	116.74	114.82	103.07	95.49	83.79	112.49	108.61	89	120.01	119.09	119.3	113.81	112.39	104.43	125.18	102.21	98	85.6	99.04	134.27	114.57	103.31
Slamf8	Endogenous	4.23	7.56	9.47	3.73	9.37	3.94	6.21	8.03	8.55	4.45	11.89	2.57	11.8	8.51	9.11	4.4	2.91	7.17	6.62	5.94	5.61	7.6	2.25	3.44
Slamf9	Endogenous	17.79	16.2	11.83	12.68	6.49	17.72	10.34	22.5	11.12	14.83	10.81	11.14	18.35	13.83	12.15	9.89	16.01	10.76	19.86	32.1	12.15	13.93	19.1	10.33
Slc10a6	Endogenous	11.01	10.8	8.68	8.95	12.97	2.95	9.31	12.86	6.84	6.67	15.14	7.71	7.87	10.64	10.12	5.5	14.56	14.35	14.57	11.89	10.28	6.33	10.11	14.92
Slc17a6	Endogenous	105.03	143.65	153.81	58.16	64.87	84.66	99.3	77.14	135.97	126.08	180.56	119.09	83.91	59.56	56.7	40.67	148.47	139.86	117.86	148.61	98.11	148.2	112.33	148.08
Slc17a7	Endogenous	285.43	775.49	401.49	447.36	698.42	843.68	424.11	519.06	1008.25	583.68	316.79	897.06	441.82	106.36	96.19	397.93	155.74	728.01	772.05	1005.81	309.27	984.21	343.72	1076.77
Slc1a3	Endogenous	3279.49	3378.45	3274.25	3273.91	2829.72	3093.15	3346.3	3776.42	3001.66	2948.06	3237.05	3007.32	3297.26	3253.69	3354.35	3281.25	3586.5	3161.28	3145.14	3279	3384.19	3169.23	3401.21	3228.01
Slc2a1	Endogenous	46.58	44.28	59.16	64.87	61.26	76.79	58.96	62.67	68.41	66.75	68.11	67.69	59	39.35	60.75	45.07	50.94	57.38	50.32	67.77	51.39	59.53	64.03	50.51
Slc2a5	Endogenous	26.26	32.4	24.45	32.06	27.39	32.49	27.93	33.75	28.22	25.96	17.3	17.14	35.4	29.78	26.32	23.08	11.64	16.14	27.81	27.34	26.16	16.47	23.59	19.51
Slc44a1	Endogenous	509.03	551.91	584.49	739.63	668.15	621.19	426.18	547.98	602.04	593.32	631.41	648.59	555.88	533.95	493.08	516.65	522.55	597.11	678.03	605.15	565.28	561.14	439.19	664.66
Slc6a1	Endogenous	1496.61	1579.06	1512.1	1506.1	1371.61	1383.16	1392.31	1584.49	1455.51	1475.88	1456.35	1317.74	1468.36	1561.43	1359.76	1278.42	1299.81	1490.09	1295.14	1418.36	1434.22	1383.21	1391.71	1445.26
Slco2b1	Endogenous	73.69	71.28	63.89	90.22	78.56	85.65	72.41	81.96	67.56	77.87	98.39	88.25	74.73	80.84	83.02	104.43	103.34	96.83	92.7	87.98	103.71	88.67	69.64	102.17
Slfn8	Endogenous	15.25	5.4	5.52	10.44	8.65	8.86	8.28	17.68	10.26	7.42	14.06	12.85	6.56	7.45	5.06	3.3	13.1	8.97	7.95	8.32	12.15	6.33	2.25	9.18
Smarca4	Endogenous	868.15	861.89	819.55	891.73	836.09	854.51	851.32	912.77	953.52	907.78	891.97	909.91	1008.19	1023.23	988.18	1015.7	1036.36	1118.91	978.64	996.3	982.93	1026.01	994.08	1026.26
Smarca5	Endogenous	670.81	669.64	645.23	704.59	596.07	625.13	591.68	618.69	701.24	643.75	716.82	651.16	633.23	644.57	612.55	625.47	657.91	643.73	627.7	599.21	631.62	675.14	573.98	607.26
Smarcd1	Endogenous	205.82	219.25	224.8	237.85	231.37	223.47	172.75	250.69	190.7	196.54	200.02	238.19	234.68	261.66	228.82	238.54	231.43	238.49	221.15	212.81	270.96	210.27	260.59	205.48
Smc1a	Endogenous	280.35	333.74	284.75	268.41	269.57	256.94	284.46	372.82	280.5	255.13	280.03	245.04	401.18	363.77	353.36	368.25	427.93	464.42	328.42	380.45	327.02	392.67	320.13	320.28
Snca	Endogenous	1114.62	1311.2	1153.2	1128.83	1246.2	1365.44	1225.77	1325.76	1418.73	1126.57	1127.67	1275.76	1608.64	1233.83	1195.74	1363.07	1250.32	1475.74	1361.35	1557.46	1186.62	1531.42	1341.16	1393.6
Socs3	Endogenous	12.7	11.88	11.04	11.18	9.37	17.72	9.31	19.28	9.41	13.35	17.3	5.14	20.98	18.08	18.22	10.99	14.56	8.97	10.59	16.64	14.95	12.67	24.71	20.66
Sod2	Endogenous	1159.51	1196.71	1137.43	1150.46	1110.7	1193.16	1119.23	1285.59	1114.29	1071.68	1135.24	1125.82	1147.16	1135.97	1046.91	1083.86	1097.49	1152.98	1171.98	1180.58	1144.57	1245.15	1051.36	1142.2
Sox10	Endogenous	271.88	299.18	298.16	311.66	295.51	277.62	231.71	236.23	261.68	278.12	316.79	295.59	200.59	187.2	178.2	176.98	189.22	177.52	271.48	166.45	205.56	191.27	161.75	237.62
Sox4	Endogenous	852.06	677.2	671.26	713.54	561.48	689.12	649.61	867.77	607.17	656.36	743.85	609.18	554.57	567.99	665.2	566.11	461.41	485.94	504.55	431.57	589.57	614.34	661.6	489.02
Sox9	Endogenous	220.21	218.17	222.44	208.77	197.49	190	235.84	263.55	203.53	209.15	265.97	221.05	226.81	224.43	260.21	213.25	237.26	224.14	201.29	225.89	235.45	225.47	241.5	203.19
Sphk1	Endogenous	3.39	4.32	10.25	11.18	7.21	11.81	1.03	9.64	7.7	3.71	9.73	9.42	6.56	7.45	3.04	3.3	8.73	3.59	2.65	7.13	8.41	3.8	8.99	6.89
Spib	Endogenous	9.32	14.04	7.1	11.93	7.21	5.91	5.17	19.28	10.26	11.12	9.73	6	9.18	15.95	9.11	13.19	16.01	8.97	14.57	10.7	11.21	15.2	6.74	9.18
Spint1	Endogenous	19.48	25.92	16.56	32.06	31.71	26.58	20.69	19.28	19.67	20.02	32.44	19.71	35.4	35.1	18.22	20.89	14.56	19.72	10.59	22.59	24.29	21.53	15.73	14.92
Spp1	Endogenous	51.67	51.84	41.81	39.52	20.9	24.61	20.69	11.25	19.67	22.25	40	21.42	170.44	209.54	62.77	23.08	23.29	107.59	25.16	35.67	17.75	17.73	73.01	25.25
Sqstm1	Endogenous	1378.03	1498.05	1374.06	1263.79	1306.03	1465.85	1421.27	1602.16	1467.48	1395.04	1396.88	1491.67	1335.95	1196.6	1351.66	1378.46	1206.66	1409.4	1391.81	1452.84	1265.1	1461.75	1336.67	1491.18
Srgn	Endogenous	45.74	61.56	55.22	60.39	54.06	29.53	48.62	77.14	53.02	47.47	71.36	65.97	48.51	46.8	41.51	51.66	56.77	57.38	63.56	63.01	56.06	44.33	47.18	71.17
Srxn1	Endogenous	127.05	160.93	159.33	123.02	128.3	159.48	143.78	154.27	160.77	136.46	126.5	165.36	112.75	103.17	81	104.43	88.79	109.38	136.4	124.83	122.4	143.13	117.94	142.34
St3gal6	Endogenous	54.21	56.16	44.17	55.17	51.17	33.47	43.45	62.67	50.46	39.31	69.2	53.12	51.13	54.25	40.5	37.37	43.67	69.93	60.92	49.93	47.65	62.07	48.3	48.21
St8sia6	Endogenous	27.95	18.36	22.09	18.64	20.18	13.78	28.96	32.14	17.96	14.09	41.08	12.85	39.33	25.53	15.19	18.69	29.11	21.52	25.16	16.64	14.95	17.73	34.82	25.25
Stat1	Endogenous	39.81	37.8	28.4	38.03	36.76	35.44	52.75	41.78	41.9	51.17	65.95	52.26	35.4	59.56	35.44	41.77	46.58	75.31	63.56	51.12	54.19	57	58.41	59.69
Steap4	Endogenous	10.16	6.48	7.89	8.95	4.32	3.94	5.17	8.03	5.99	9.64	16.22	8.57	5.24	9.57	11.14	3.3	7.28	3.59	6.62	9.51	5.61	11.4	6.74	9.18
Stmn1	Endogenous	6481.91	7038.79	5848.06	4800.9	5379.79	6745.48	7559.44	7435.52	7976.21	6417.49	5585.37	6352.22	9052.72	5900.04	7406.31	7818.94	6873.15	10176	7113.98	9678.87	6207.78	9800.3	9543.15	8999.86
Stx18	Endogenous	59.29	56.16	50.48	58.16	50.45	45.28	55.86	96.42	70.12	54.88	63.79	60.83	68.17	48.93	63.79	59.36	61.13	50.21	54.3	72.52	64.47	73.47	65.15	60.84
Sumo1	Endogenous	1029.08	943.98	948.91	963.31	879.33	896.84	981.65	975.44	1008.25	895.91	947.11	943.32	853.49	769.02	834.29	849.72	796.19	805.11	799.86	773.98	785.78	868.94	888.49	762.23
Suv39h1	Endogenous	197.35	228.97	224.02	205.04	211.9	243.16	222.4	252.3	225.77	224.72	209.75	215.91	284.5	255.27	254.13	266.02	333.32	344.28	316.5	342.4	270.03	314.14	299.91	273.21
Suv39h2	Endogenous	91.47	55.08	71.78	73.81	65.59	72.85	78.61	83.56	63.28	62.3	82.17	67.69	73.42	71.26	83.02	69.25	80.06	66.35	62.24	65.39	65.4	83.6	47.18	60.84
Suz12	Endogenous	508.19	510.87	449.61	444.38	464.17	448.91	487.21	546.38	417.32	431.64	471.39	482.37	475.91	462.69	495.1	459.49	455.59	475.18	458.2	424.44	453.16	482.61	518.94	400.63
Syk	Endogenous	38.11	47.52	30.76	35.79	35.32	40.36	38.27	48.21	36.77	33.37	35.68	38.56	51.13	26.59	34.42	36.28	40.76	30.48	52.97	42.8	39.24	40.53	26.96	33.29
Syn2	Endogenous	1016.37	1419.21	1293.61	1066.95	1101.33	1182.33	1214.39	1457.54	1519.64	1327.55	1083.34	1339.16	1111.76	951.96	981.1	962.94	1015.98	1325.12	1334.86	1570.54	1279.12	1544.08	1261.41	1481.99
Syp	Endogenous	1792.2	2345.9	1862.32	1691.76	1858.85	2210.1	2133.98	2710.98	2214.05	2151.53	1993.7	1973.18	2477.86	1957.11	1787.03	2227.07	2493.37	2818.79	2432.68	2982.96	2104.14	2556.16	2417.24	2745.87
Tarbp2	Endogenous	116.88	114.49	115.16	138.68	100.19	122.07	135.51	147.84	130.84	123.11	118.93	151.65	129.79	123.38	141.75	138.51	170.3	138.07	115.21	133.16	131.74	131.73	139.28	125.13
Tbc1d4	Endogenous	25.41	29.16	29.97	28.33	26.67	34.46	24.83	33.75	34.21	30.41	30.27	23.13	28.84	39.35	29.36	19.79	45.12	26.9	23.84	35.67	27.1	24.07	23.59	29.85
Tbr1	Endogenous	112.65	207.37	103.33	125.26	225.6	264.82	185.16	210.52	310.43	204.7	104.87	254.47	161.26	41.48	68.85	122.02	53.86	315.59	276.77	293.66	124.27	319.2	157.26	332.9
Tbx21	Endogenous	5.93	8.64	2.37	11.93	6.49	7.88	10.34	9.64	7.7	9.64	11.89	6.85	15.73	4.25	9.11	12.09	13.1	12.55	7.95	7.13	6.54	12.67	12.36	11.48
Tcirg1	Endogenous	46.58	69.12	67.05	58.9	51.17	56.11	60	96.42	61.57	56.37	71.36	58.26	55.06	36.16	51.64	36.28	36.39	43.04	54.3	52.31	52.32	59.53	57.29	65.43
Tcl1	Endogenous	3.39	2.16	6.31	6.71	7.21	5.91	1.03	11.25	6.84	4.45	6.49	6	3.93	5.32	4.05	5.5	14.56	7.17	6.62	9.51	3.74	11.4	2.25	6.89
Tet1	Endogenous	472.61	395.3	425.94	428.72	446.87	374.09	374.46	371.21	446.4	447.96	465.99	454.1	486.4	411.63	461.69	447.39	425.02	439.32	442.31	394.72	447.55	476.27	443.68	422.44
Tfg	Endogenous	852.06	827.33	823.49	788.84	787.07	759.01	833.73	740.82	861.16	821.01	828.18	801.1	722.38	652.01	752.27	648.56	573.49	684.97	729.67	700.26	656.84	737.21	697.54	734.68
Tgfa	Endogenous	1077.35	818.69	887.38	1055.02	939.16	755.08	887.52	708.68	862.87	938.93	860.62	886.77	1295.31	1376.36	1278.77	1280.62	1362.4	1120.7	945.53	908.32	1225.86	1075.41	1169.31	928.68
Tgfb1	Endogenous	60.14	87.49	71.78	83.51	81.45	45.28	68.27	101.24	95.78	70.46	64.87	91.68	64.24	63.82	54.67	67.05	43.67	62.76	55.62	39.23	71.01	51.93	53.92	59.69
Tgfbr1	Endogenous	197.35	214.93	203.51	236.35	208.3	219.53	215.16	207.3	242.87	171.32	228.13	215.91	247.79	239.32	206.55	233.04	211.06	240.28	206.59	212.81	233.59	250.8	224.65	230.74
Tgm1	Endogenous	9.32	14.04	11.83	9.69	3.6	7.88	11.38	16.07	6.84	12.61	12.97	8.57	5.24	11.7	9.11	12.09	11.64	3.59	15.89	19.02	6.54	17.73	8.99	8.04
Tgm2	Endogenous	19.48	17.28	18.93	14.91	25.23	26.58	21.72	25.71	27.37	23.73	19.46	18.85	28.84	12.76	24.3	19.79	27.66	17.93	25.16	16.64	24.29	21.53	21.34	9.18
Tie1	Endogenous	92.32	77.76	102.54	88.73	96.58	67.93	77.58	112.49	98.35	71.2	67.03	90.82	81.28	88.28	84.04	72.55	103.34	77.1	105.94	87.98	107.45	79.8	99.97	104.46
Timeless	Endogenous	60.14	48.6	44.96	50.7	48.29	47.25	50.69	69.1	59.01	57.85	67.03	52.26	74.73	71.26	67.84	62.66	85.88	64.55	76.81	66.58	56.99	59.53	73.01	64.28
Timp1	Endogenous	9.32	5.4	7.1	8.2	8.65	7.88	7.24	14.46	5.99	10.38	15.14	4.28	5.24	10.64	10.12	3.3	7.28	3.59	7.95	5.94	11.21	5.07	4.49	4.59
Tle3	Endogenous	100.79	78.84	103.33	105.13	116.76	78.76	72.41	80.35	118.87	97.9	126.5	126.8	106.19	97.86	105.3	112.12	110.62	111.17	125.81	102.25	125.2	122.87	110.08	126.27
Tlr2	Endogenous	6.78	7.56	6.31	13.42	5.05	10.83	14.48	16.07	11.97	14.83	7.57	12.85	11.8	10.64	7.09	10.99	7.28	14.35	18.54	13.08	15.88	11.4	10.11	3.44
Tlr4	Endogenous	16.09	5.4	14.99	18.64	18.02	12.8	15.52	30.53	12.83	17.06	14.06	17.99	20.98	17.02	13.16	8.79	26.2	10.76	11.92	14.27	8.41	10.13	14.6	10.33
Tlr7	Endogenous	19.48	18.36	16.56	20.88	18.02	14.77	14.48	27.32	16.25	11.87	12.97	15.42	11.8	19.15	16.2	15.39	13.1	8.97	17.22	13.08	8.41	19	11.23	14.92
Tm4sf1	Endogenous	140.6	119.89	138.83	126.75	110.28	109.27	115.85	114.1	118.87	106.06	152.45	93.39	98.33	103.17	108.34	128.61	133.91	145.24	111.24	98.68	119.6	114	159.5	90.69
Tmc7	Endogenous	61.83	90.73	78.88	89.47	67.03	83.68	71.37	99.63	88.08	66.75	72.44	86.54	51.13	59.56	54.67	36.28	32.02	62.76	54.3	71.33	58.86	79.8	55.04	65.43
Tmcc3	Endogenous	161.77	187.93	170.38	199.07	176.59	167.36	157.23	154.27	162.48	177.25	192.45	172.21	178.3	184.01	121.5	156.09	157.2	173.93	177.45	159.31	163.51	143.13	146.02	172.19
Tmem100	Endogenous	245.62	220.33	229.54	244.56	213.35	192.95	195.5	184.8	210.37	197.28	198.94	217.62	192.72	230.81	171.11	214.35	193.59	206.21	233.07	164.07	176.59	188.74	192.08	196.3
Tmem119	Endogenous	73.69	105.85	105.7	128.99	108.11	121.09	65.17	112.49	125.71	100.86	100.55	129.37	83.91	78.71	64.8	56.06	69.87	64.55	79.46	78.47	62.6	89.93	57.29	106.76
Tmem144	Endogenous	28.8	27	27.61	24.6	21.62	16.74	24.83	30.53	26.51	21.51	18.38	21.42	22.29	21.27	22.27	17.59	18.92	19.72	15.89	13.08	17.75	22.8	17.97	24.11
Tmem173	Endogenous	14.4	16.2	19.72	15.66	15.14	14.77	19.65	19.28	15.39	20.02	19.46	12.85	15.73	21.27	20.25	16.49	14.56	21.52	22.51	9.51	14.95	17.73	13.48	19.51
Tmem204	Endogenous	27.95	37.8	25.24	27.59	24.51	30.52	25.86	35.35	32.5	21.51	28.11	23.13	26.22	28.72	32.4	23.08	37.84	28.69	18.54	26.16	35.51	40.53	19.1	27.55
Tmem206	Endogenous	173.63	167.41	156.97	170	155.69	166.37	157.23	171.95	141.1	166.87	162.18	166.22	161.26	156.36	187.31	190.17	183.4	179.31	158.91	171.2	185.93	154.53	167.36	158.42
Tmem37	Endogenous	19.48	25.92	28.4	17.15	18.74	23.63	24.83	35.35	23.09	15.57	18.38	20.56	30.15	17.02	14.17	27.48	37.84	26.9	25.16	24.97	28.96	25.33	29.2	19.51
Tmem64	Endogenous	265.1	298.1	272.13	275.87	257.31	300.26	277.22	268.37	301.02	269.22	264.89	303.3	259.59	237.19	251.1	240.74	262	261.8	266.18	265.13	272.83	316.67	265.09	281.25
Tmem88b	Endogenous	35.57	39.96	43.38	64.87	46.13	46.27	33.1	48.21	57.3	47.47	57.3	48.84	36.71	32.97	20.25	38.47	30.57	41.24	56.94	46.37	28.96	30.4	31.45	49.36
Tnf	Endogenous	11.86	15.12	7.1	11.18	11.53	12.8	7.24	19.28	15.39	12.61	10.81	6.85	14.42	12.76	16.2	7.69	20.38	16.14	6.62	8.32	10.28	13.93	14.6	12.63
Tnfrsf10b	Endogenous	21.17	12.96	18.14	14.91	10.81	11.81	8.28	14.46	16.25	14.83	19.46	18.85	10.49	8.51	18.22	7.69	10.19	14.35	15.89	9.51	14.02	17.73	15.73	10.33
Tnfrsf11b	Endogenous	10.16	8.64	12.62	9.69	13.69	5.91	11.38	11.25	6.84	8.16	9.73	12.85	3.93	5.32	12.15	10.99	7.28	8.97	9.27	11.89	4.67	13.93	7.86	21.81
Tnfrsf12a	Endogenous	51.67	56.16	47.33	43.99	51.9	44.3	41.38	70.71	55.59	40.05	61.63	50.55	53.75	24.46	26.32	41.77	39.3	50.21	52.97	43.99	35.51	44.33	28.08	52.81
Tnfrsf13c	Endogenous	7.62	10.8	7.1	10.44	5.77	7.88	4.14	9.64	3.42	3.71	4.32	3.43	6.56	7.45	7.09	5.5	7.28	7.17	7.95	7.13	6.54	11.4	3.37	9.18
Tnfrsf17	Endogenous	8.47	10.8	15.78	8.2	12.25	7.88	4.14	12.86	10.26	7.42	11.89	9.42	13.11	7.45	8.1	19.79	16.01	10.76	23.84	15.46	11.21	13.93	16.85	17.22
Tnfrsf1a	Endogenous	40.65	50.76	47.33	45.48	52.62	54.14	42.41	48.21	47.89	43.76	31.35	47.12	52.44	46.8	32.4	43.97	39.3	44.83	39.73	47.56	57.93	41.8	48.3	51.66
Tnfrsf1b	Endogenous	21.17	23.76	13.41	15.66	18.02	20.67	12.41	19.28	20.52	14.09	19.46	23.99	15.73	15.95	19.24	25.28	21.83	34.07	21.19	23.78	14.95	13.93	20.22	27.55
Tnfrsf25	Endogenous	12.7	10.8	12.62	13.42	15.86	18.7	13.45	19.28	11.12	14.09	15.14	17.14	15.73	15.95	17.21	10.99	24.74	16.14	25.16	24.97	16.82	10.13	13.48	16.07
Tnfrsf4	Endogenous	5.08	11.88	13.41	9.69	11.53	9.84	7.24	14.46	8.55	10.38	15.14	12	15.73	13.83	13.16	9.89	17.47	16.14	11.92	7.13	8.41	11.4	14.6	10.33
Tnfsf10	Endogenous	11.01	11.88	11.04	9.69	9.37	6.89	7.24	11.25	8.55	5.19	10.81	9.42	7.87	11.7	8.1	6.6	13.1	7.17	10.59	7.13	7.47	5.07	8.99	10.33
Tnfsf12	Endogenous	31.34	31.32	26.82	25.35	28.11	25.6	33.1	33.75	32.5	25.96	38.92	26.56	35.4	19.15	35.44	27.48	33.48	30.48	27.81	29.72	21.49	36.73	20.22	34.44
Tnfsf13b	Endogenous	6.78	8.64	7.89	7.46	10.09	6.89	7.24	14.46	10.26	12.61	15.14	10.28	13.11	12.76	5.06	10.99	10.19	3.59	17.22	14.27	7.47	8.87	5.62	19.51
Tnfsf4	Endogenous	5.08	8.64	9.47	11.18	6.49	6.89	4.14	12.86	8.55	5.19	7.57	4.28	9.18	6.38	12.15	6.6	10.19	3.59	1.32	10.7	3.74	7.6	7.86	8.04
Tnfsf8	Endogenous	5.08	2.16	5.52	7.46	2.16	4.92	10.34	8.03	5.99	6.67	5.41	5.14	2.62	7.45	3.04	7.69	5.82	7.17	9.27	9.51	3.74	2.53	2.25	6.89
Top2a	Endogenous	326.93	226.81	255.57	266.18	210.46	156.53	247.22	255.51	229.19	232.88	278.94	231.33	220.25	265.91	327.03	244.03	219.79	190.07	189.37	150.99	239.19	231.8	214.54	197.45
Topbp1	Endogenous	127.05	116.65	114.37	117.8	116.04	96.48	124.13	123.74	112.03	112.73	132.99	129.37	127.17	123.38	116.44	106.63	110.62	123.73	107.27	117.7	117.73	125.4	107.83	117.09
Tpd52	Endogenous	560.7	552.99	556.09	590.51	568.68	493.21	492.38	535.13	679.86	548.82	503.83	609.18	443.13	410.57	385.76	429.81	366.8	435.73	463.49	466.05	483.99	585.21	434.7	562.49
Tpsb2	Endogenous	6.78	9.72	6.31	5.22	5.77	4.92	4.14	11.25	5.99	5.19	8.65	14.57	18.35	6.38	7.09	6.6	10.19	7.17	7.95	7.13	7.47	2.53	11.23	9.18
Tradd	Endogenous	21.17	17.28	21.3	13.42	15.86	21.66	17.58	19.28	16.25	14.83	21.62	23.99	23.6	20.21	26.32	19.79	21.83	25.1	17.22	19.02	13.08	21.53	20.22	20.66
Traf1	Endogenous	28.8	28.08	22.09	27.59	18.74	19.69	17.58	38.57	20.52	17.06	30.27	13.71	27.53	23.4	23.29	18.69	26.2	23.31	23.84	17.83	15.88	20.27	26.96	27.55
Traf2	Endogenous	88.09	93.97	92.29	90.96	89.37	92.54	80.68	102.85	94.92	80.84	99.47	95.1	97.02	104.24	112.39	107.73	110.62	116.55	109.91	97.49	129.87	116.53	89.86	98.72
Traf3	Endogenous	156.69	206.29	227.96	216.97	183.79	187.05	187.23	151.06	210.37	232.14	201.1	192.78	178.3	154.23	166.05	168.18	170.3	229.52	193.34	223.51	191.54	215.34	197.69	260.58
Traf6	Endogenous	64.37	52.92	61.53	62.63	49.01	47.25	66.2	69.1	79.53	55.62	57.3	59.98	66.86	70.2	76.95	72.55	71.32	66.35	60.92	53.5	62.6	53.2	55.04	73.47
Trat1	Endogenous	8.47	12.96	11.83	13.42	11.53	19.69	6.21	12.86	17.1	11.87	19.46	17.14	18.35	22.34	21.26	9.89	10.19	12.55	18.54	16.64	15.88	19	12.36	22.96
Trem1	Endogenous	9.32	8.64	10.25	2.98	5.05	12.8	7.24	9.64	10.26	5.19	5.41	7.71	14.42	14.89	7.09	14.29	23.29	17.93	18.54	8.32	8.41	11.4	14.6	18.37
Trem2	Endogenous	56.75	68.04	54.43	65.61	60.54	55.13	58.96	51.42	48.74	52.66	59.46	51.41	49.82	57.44	59.74	58.26	52.4	50.21	66.21	64.2	56.06	41.8	40.44	53.95
Trem3	Endogenous	6.78	5.4	4.73	7.46	4.32	3.94	4.14	16.07	11.12	7.42	9.73	3.43	3.93	6.38	4.05	3.3	8.73	3.59	1.32	2.38	1.87	6.33	7.86	3.44
Trim47	Endogenous	60.14	72.36	55.22	49.21	56.22	57.1	54.82	67.49	41.05	47.47	63.79	62.55	53.75	59.56	50.62	54.96	53.86	59.17	56.94	83.22	48.59	60.8	55.04	72.32
Trp53	Endogenous	55.9	56.16	44.17	57.41	45.41	61.04	43.45	56.24	43.61	47.47	63.79	44.55	79.97	52.12	65.81	57.16	52.4	53.79	54.3	64.2	45.78	64.6	51.67	58.54
Trp53bp2	Endogenous	100.79	93.97	104.91	113.33	105.95	139.79	102.41	99.63	118.87	104.57	117.85	89.96	127.17	108.49	104.29	106.63	120.81	129.11	99.32	86.79	93.43	126.67	92.11	98.72
Trp73	Endogenous	25.41	20.52	18.14	18.64	13.69	14.77	21.72	22.5	22.23	16.32	27.03	12.85	15.73	28.72	14.17	23.08	34.93	21.52	21.19	9.51	19.62	26.6	20.22	22.96
Trpa1	Endogenous	5.93	10.8	6.31	10.44	6.49	8.86	12.41	6.43	10.26	7.42	14.06	6.85	13.11	8.51	6.07	6.6	8.73	10.76	7.95	8.32	3.74	7.6	4.49	5.74
Trpm4	Endogenous	29.64	29.16	31.55	26.1	26.67	25.6	27.93	30.53	30.79	26.7	21.62	21.42	27.53	13.83	26.32	17.59	18.92	19.72	38.4	28.53	31.77	30.4	25.83	35.59
Tspan18	Endogenous	21.17	19.44	22.87	15.66	15.86	15.75	24.83	11.25	21.38	25.96	27.03	14.57	20.98	15.95	26.32	25.28	32.02	23.31	22.51	23.78	30.83	26.6	25.83	27.55
Ttr	Endogenous	10.16	9.72	7.89	6.71	3.6	10.83	6.21	12.86	7.7	8.16	324.35	5.14	14.42	11.7	10.12	32.98	7.28	28.69	13.24	7.13	14.02	6.33	4.49	10.33
Tubb3	Endogenous	4342.45	4429.35	3961.28	3291.81	3417.87	3799.01	4746.89	4480.28	4754.77	4141.37	3944.14	3906.09	4512.6	3507.9	4153.2	4099.09	3650.54	4947.24	4085.37	4479.79	3910.23	5099.65	4806.4	4721.48
Tubb4a	Endogenous	523.43	649.12	587.65	673.27	684.01	704.87	551.34	589.76	756.83	677.13	624.92	648.59	732.87	600.96	536.62	713.41	751.07	905.53	924.34	942.8	572.75	798.01	652.61	918.35
Txnrd1	Endogenous	834.27	740.93	760.39	785.86	682.56	697.98	774.77	907.95	728.61	743.13	769.8	773.68	677.81	707.32	777.59	689.23	620.07	674.22	708.48	675.3	743.74	766.34	751.46	686.47
Tyrobp	Endogenous	143.99	158.77	122.26	174.47	149.2	160.47	163.44	167.13	177.88	166.87	182.72	180.78	203.21	199.97	186.3	176.98	209.6	213.38	210.56	202.11	173.79	165.94	192.08	177.93
Ugt8a	Endogenous	326.09	446.07	403.86	615.12	557.87	485.34	248.26	276.4	444.69	410.87	484.37	468.66	207.14	194.65	155.92	187.97	213.97	208	438.33	262.75	202.75	236.87	166.24	362.75
Ulk1	Endogenous	337.1	257.06	297.37	321.35	300.56	259.9	287.56	234.62	321.55	304.08	287.59	315.3	302.85	290.38	323.99	281.41	269.28	326.35	303.26	300.79	324.22	366.07	335.85	321.42
Ung	Endogenous	49.97	50.76	53.64	47.72	51.9	63.01	40.34	70.71	56.44	55.62	55.14	56.55	86.53	68.07	69.86	63.76	85.88	82.48	66.21	46.37	56.99	48.13	70.76	64.28
Uty	Endogenous	147.37	9.72	145.14	118.55	114.6	8.86	127.23	4.82	2.57	5.93	9.73	139.66	5.24	145.72	157.95	8.79	171.76	1.79	9.27	156.94	10.28	148.2	7.86	137.75
Vamp7	Endogenous	513.27	457.95	425.94	431.7	414.44	493.21	460.31	519.06	439.56	427.19	494.1	387.27	377.58	377.59	404.99	405.62	371.17	372.97	345.63	387.58	369.07	407.87	360.56	429.33
Vav1	Endogenous	26.26	38.88	38.65	43.99	43.25	34.46	37.24	41.78	35.06	27.44	40	41.98	34.09	36.16	37.46	34.08	32.02	34.07	45.03	34.48	33.64	35.47	30.33	29.85
Vegfa	Endogenous	262.56	274.34	291.85	257.23	230.64	239.22	254.46	249.08	273.66	301.85	272.46	240.76	230.74	229.75	223.76	220.95	225.61	242.07	291.34	266.31	243.86	243.2	231.39	269.77
Vim	Endogenous	553.08	576.76	573.45	563.67	482.19	483.37	653.74	748.86	520.8	568.85	642.22	554.34	524.42	521.19	687.48	600.19	569.12	557.66	549.57	473.18	626.01	524.41	632.39	518.87
Vps4a	Endogenous	693.67	563.79	658.64	589.02	567.96	509.95	640.3	486.92	695.26	622.99	630.33	649.44	584.72	571.18	642.93	529.84	509.45	597.11	603.87	590.89	611.06	656.14	681.81	634.81
Vps4b	Endogenous	113.49	104.77	101.75	122.28	108.11	99.43	106.54	114.1	113.74	118.66	117.85	106.24	121.93	123.38	114.41	108.83	103.34	116.55	108.59	112.95	113.99	115.27	102.22	113.65
Was	Endogenous	21.17	22.68	19.72	24.6	17.3	12.8	22.76	25.71	17.96	20.02	24.87	18.85	17.04	21.27	20.25	13.19	33.48	8.97	14.57	16.64	14.95	21.53	25.83	25.25
Wdr5	Endogenous	192.26	146.89	175.9	172.23	156.41	135.85	157.23	138.2	178.73	169.1	175.15	182.5	200.59	221.24	178.2	179.18	215.42	240.28	213.21	231.84	210.23	228	213.42	189.41
Xcl1	Endogenous	15.25	8.64	18.93	7.46	10.09	6.89	9.31	22.5	8.55	3.71	14.06	6.85	9.18	7.45	10.12	16.49	7.28	12.55	15.89	9.51	11.21	17.73	13.48	14.92
Xiap	Endogenous	767.36	693.4	717.8	717.26	694.1	702.9	673.4	691	707.23	749.81	771.96	743.69	668.63	700.94	730	660.65	713.22	658.08	740.27	676.49	734.39	711.87	775.04	724.35
Xrcc6	Endogenous	122.81	101.53	105.7	111.09	103.79	93.52	114.82	128.56	129.99	123.86	127.58	105.38	121.93	123.38	124.54	113.22	145.56	109.38	135.08	136.72	112.12	116.53	130.3	109.05
Zbp1	Endogenous	6.78	15.12	11.83	10.44	6.49	15.75	3.1	12.86	10.26	10.38	15.14	10.28	13.11	5.32	7.09	8.79	10.19	8.97	3.97	5.94	6.54	10.13	21.34	8.04
Zfp367	Endogenous	77.07	71.28	85.98	76.8	79.28	75.8	61.03	93.21	74.4	77.87	78.93	69.4	43.26	70.2	75.94	74.75	72.78	71.73	64.89	67.77	52.32	91.2	80.87	76.91
Aars	Housekeeping	407.4	459.03	399.13	386.96	384.89	413.47	421	414.6	437.85	380.47	383.82	385.55	481.15	395.68	462.7	481.47	458.5	484.14	470.12	479.13	428.86	499.07	466.15	489.02
Asb10	Housekeeping	6.78	7.56	9.47	12.68	8.65	9.84	8.28	6.43	6.84	8.16	16.22	6	17.04	5.32	10.12	18.69	11.64	19.72	7.95	10.7	7.47	5.07	12.36	13.78
Ccdc127	Housekeeping	409.94	412.59	395.18	391.44	407.23	366.22	425.14	396.93	389.1	390.85	447.61	406.97	374.96	355.26	371.58	342.97	333.32	383.73	377.42	344.78	396.16	395.2	384.15	336.35
Cnot10	Housekeeping	293.9	294.86	328.13	301.22	265.96	319.95	325.84	351.93	277.08	298.88	356.79	311.01	323.83	332.92	323.99	300.09	353.7	319.18	360.2	368.56	323.28	331.87	320.13	298.46
Csnk2a2	Housekeeping	318.46	265.7	294.22	274.38	307.05	255.96	266.88	245.87	299.31	279.6	321.11	299.02	267.45	234	298.68	256.12	234.34	216.97	262.21	244.91	262.55	304	253.86	303.06
Fam104a	Housekeeping	115.19	100.45	113.59	123.77	106.67	114.2	101.37	118.92	106.04	107.54	91.9	111.38	82.6	91.47	98.21	103.33	91.7	82.48	90.05	91.55	95.3	84.87	82	98.72
Gusb	Housekeeping	93.17	99.37	100.18	111.84	96.58	104.35	82.75	83.56	90.65	88.26	97.31	101.96	127.17	115.94	91.12	108.83	110.62	118.35	98	99.87	83.16	93.73	96.6	79.21
Lars	Housekeeping	256.63	281.9	235.85	253.5	261.64	269.74	275.15	271.58	276.22	271.44	233.53	274.17	262.21	227.62	279.45	223.15	231.43	267.18	246.31	257.99	244.8	245.74	256.1	234.18
Mto1	Housekeeping	134.67	156.61	159.33	156.58	167.94	152.59	157.23	139.81	141.96	163.16	166.5	168.79	183.55	189.33	191.36	204.46	192.13	188.28	161.56	139.1	181.26	177.34	176.35	199.74
Supt7l	Housekeeping	109.26	115.57	114.37	108.86	109.56	113.21	111.72	104.45	118.87	120.15	116.77	91.68	100.95	104.24	108.34	102.23	117.9	95.04	96.67	110.57	114.92	103.87	128.05	120.53
Tada2b	Housekeeping	238	245.17	240.58	234.86	231.37	239.22	251.36	282.83	227.48	251.42	212.99	217.62	190.1	234	171.11	193.47	155.74	234.9	241.02	210.44	214.9	188.74	194.32	226.14
Tbp	Housekeeping	155	141.49	145.93	139.43	159.29	160.47	151.02	171.95	164.19	169.84	143.8	155.94	132.41	161.67	148.83	151.7	149.92	112.97	139.05	170.01	166.31	138.07	148.27	133.16
Xpnpep1	Housekeeping	399.77	356.42	357.32	381	399.3	353.42	389.97	342.29	395.09	348.58	381.66	391.55	465.42	473.32	425.24	478.17	593.87	586.35	489.98	482.69	448.48	500.34	486.37	472.95
NEG_A	Negative	29	18	33	32	32	22	26	14	21	25	27	27	14	18	22	21	16	7	16	19	16	14	15	13
NEG_B	Negative	18	13	16	13	31	9	11	8	29	16	17	20	12	15	12	10	10	11	12	11	12	7	13	18
NEG_C	Negative	21	14	17	17	19	11	11	8	15	14	16	12	12	9	15	6	5	6	8	11	7	9	9	9
NEG_D	Negative	10	9	18	17	14	6	7	5	18	14	11	7	6	12	15	12	7	5	5	14	9	9	7	13
NEG_E	Negative	32	19	35	39	30	13	23	10	39	21	30	27	18	25	21	20	19	9	11	13	18	17	30	22
NEG_F	Negative	39	22	38	41	39	30	28	15	29	43	37	20	28	24	25	23	19	11	21	25	29	17	16	25
NEG_G	Negative	5	12	4	9	6	5	7	6	6	9	4	9	10	12	6	12	13	14	7	16	10	19	9	12
NEG_H	Negative	12	15	14	7	12	7	13	9	6	8	13	9	13	10	5	5	6	10	8	9	5	12	11	14
POS_A	Positive	40879	33520	42619	42804	43427	33174	29906	22393	40528	42328	40811	37919	17883	17208	23164	17684	12972	10399	16515	17126	22597	18546	19949	20375
POS_B	Positive	14457	12924	15267	15289	15268	12719	11100	9110	14560	15447	14496	13247	6800	6698	8595	6480	4830	3992	6276	6750	8380	6689	7504	7485
POS_C	Positive	3592	3101	3849	3774	3804	3085	2898	2217	3530	3721	3606	3314	3198	2989	3206	3190	2956	2150	2642	3261	3241	2754	3334	2955
POS_D	Positive	757	629	820	769	799	667	554	448	743	784	737	728	543	481	646	530	444	315	442	519	615	519	544	524
POS_E	Positive	173	162	171	171	186	172	126	102	165	171	189	130	98	94	112	80	84	91	101	91	101	99	110	91
POS_F	Positive	118	123	137	139	159	109	109	70	143	143	152	138	54	75	75	73	52	42	73	73	85	79	79	76

## Sheet: 23-013-1_normalized Counts
Probe Name	Class Name	WT 01	WT 02	WT 03	WT 04	WT 05	WT 06	het 01	het 02	het 03	het 04	het 05	het 06	het 07	het 08	het 09	het 10	het 11	het 12	het+ 01	het+ 02	het+ 03	het+ 04	het+ 05	het+ 06
		WT	WT	WT	WT	WT	WT	het	het	het	het	het	het	het	het	het	het	het	het	het+	het+	het+	het+	het+	het+
AI464131	Endogenous	143.14	131.77	118.32	150.61	126.13	145.7	154.13	202.48	158.21	141.66	131.9	159.36	135.04	132.96	149.85	124.21	176.12	159.59	143.02	149.8	138.28	131.73	161.75	128.57
Abcc3	Endogenous	20.33	19.44	26.03	19.39	20.18	16.74	15.52	35.35	23.94	20.77	28.11	14.57	28.84	13.83	17.21	25.28	13.1	19.72	27.81	27.34	21.49	22.8	15.73	20.66
Abcc8	Endogenous	21.17	23.76	27.61	26.1	25.95	27.56	27.93	36.96	27.37	22.99	35.68	31.7	40.64	25.53	26.32	16.49	18.92	26.9	33.11	21.4	26.16	16.47	29.2	27.55
Abl1	Endogenous	135.52	117.73	152.24	175.22	143.43	122.07	115.85	128.56	149.66	129.79	178.39	163.65	136.35	118.06	132.64	136.31	148.47	121.93	156.26	126.02	156.97	140.6	140.41	145.79
Adamts16	Endogenous	44.04	39.96	53.64	49.95	49.01	33.47	28.96	41.78	47.03	53.4	49.73	51.41	68.17	57.44	48.6	73.65	77.14	60.97	50.32	53.5	55.13	57	39.31	44.77
Ago4	Endogenous	35.57	27	26.03	29.08	30.27	26.58	20.69	30.53	20.52	19.28	29.19	32.56	30.15	29.78	32.4	36.28	43.67	23.31	25.16	29.72	33.64	27.87	32.57	16.07
Agt	Endogenous	113.49	154.45	129.36	102.89	85.05	142.75	95.17	134.99	107.75	111.25	122.17	80.54	116.68	110.62	96.19	78.05	107.71	114.76	144.35	110.57	97.17	69.67	126.93	134.31
Ak1	Endogenous	668.26	670.72	579.76	665.07	624.18	678.29	671.33	755.28	745.71	736.46	606.54	723.13	525.73	514.8	535.6	480.37	454.13	511.04	618.43	584.94	539.12	651.07	584.09	657.77
Akt1	Endogenous	420.1	388.82	445.66	407.84	399.3	375.08	445.83	374.43	448.11	470.21	464.91	466.95	533.59	496.72	543.7	551.82	589.5	597.11	527.06	549.27	519.49	578.87	573.98	498.21
Akt2	Endogenous	129.59	128.53	160.91	149.86	140.55	151.61	151.02	165.52	135.97	119.41	177.31	169.64	136.35	151.04	159.97	117.62	133.91	130.9	133.75	124.83	146.69	146.93	125.8	133.16
Aldh1l1	Endogenous	313.38	206.29	276.86	257.23	253.71	156.53	224.47	152.66	280.5	274.41	303.81	258.75	330.38	298.88	356.39	320.98	330.41	342.49	304.58	253.24	298.99	302.74	313.39	255.99
Ambra1	Endogenous	527.67	555.15	519.81	508.5	522.55	506.01	507.89	528.7	535.34	543.63	504.91	520.07	578.17	520.12	527.5	523.24	519.63	631.18	499.25	555.22	543.79	592.81	524.56	599.23
Amigo2	Endogenous	81.31	79.92	85.19	78.29	69.19	84.66	107.58	102.85	78.68	83.81	94.06	75.4	76.04	60.63	79.99	54.96	74.23	98.62	88.73	89.17	65.4	82.33	75.26	96.43
Anapc15	Endogenous	165.16	135.01	150.66	164.03	144.15	141.76	146.89	126.95	159.92	136.46	177.31	153.36	176.99	184.01	167.06	193.47	186.31	173.93	156.26	167.64	171.92	162.14	169.61	168.75
Anxa1	Endogenous	14.4	11.88	23.66	18.64	15.14	19.69	14.48	22.5	17.1	18.54	14.06	16.28	24.91	19.15	26.32	18.69	11.64	19.72	7.95	13.08	20.56	24.07	11.23	11.48
Apc	Endogenous	4112.92	3816.95	3869.78	4187.27	3774.64	3612.95	3733.17	3348.96	4552.09	4454.35	4365.8	4250.52	4934.75	4340.73	4348.61	5087.31	5209.44	5913.73	5079.9	5357.2	4735.25	5054.05	5023.19	5013.06
Apex1	Endogenous	225.3	185.77	175.11	182.67	153.52	150.62	197.57	220.16	194.98	195.05	188.13	197.92	253.03	243.57	218.7	308.89	299.85	292.28	227.77	263.94	222.37	240.67	268.46	233.03
Apoe	Endogenous	2845.84	3159.19	2826.22	2845.94	2452.76	3104.97	2962.54	3345.74	2687.81	2682.55	3100.82	2704.88	3437.54	3246.24	3076.93	3098.78	3506.44	3439.22	3306.7	3342.01	2937.58	2809.5	3334.94	3175.2
Arc	Endogenous	121.12	114.49	104.12	121.53	125.41	130.93	89.99	131.77	117.16	103.09	109.2	143.94	120.62	155.29	133.65	111.02	128.09	107.59	145.67	141.48	85.96	95	84.24	101.02
Arhgap24	Endogenous	43.2	51.84	41.02	40.26	31.71	41.35	53.79	54.64	35.06	47.47	50.82	31.7	40.64	48.93	39.49	25.28	36.39	34.07	38.4	51.12	42.98	40.53	46.05	41.33
Arid1a	Endogenous	351.5	351.02	362.84	337.76	345.97	373.11	374.46	527.09	373.71	354.51	404.36	365.85	340.87	357.38	339.18	314.38	337.69	285.11	360.2	345.97	348.51	368.6	334.73	342.09
Asb2	Endogenous	36.42	41.04	22.87	34.3	28.83	34.46	35.17	28.93	34.21	37.08	29.19	38.56	30.15	44.67	29.36	47.27	39.3	39.45	26.49	27.34	36.44	39.27	28.08	29.85
Ash2l	Endogenous	404.01	444.99	359.69	377.27	345.97	372.12	417.9	564.05	391.67	367.12	390.31	371.85	420.84	390.36	410.06	397.93	374.08	403.45	352.26	399.47	397.1	387.6	422.34	422.44
Asph	Endogenous	730.09	842.45	756.45	824.63	792.12	837.77	768.56	893.48	788.47	772.8	819.53	780.53	877.09	844.53	811	782.66	790.37	840.98	795.89	823.91	861.46	877.81	835.7	864.4
Atf3	Endogenous	9.32	6.48	11.04	9.69	10.81	8.86	14.48	6.43	11.12	11.12	15.14	9.42	18.35	8.51	13.16	14.29	10.19	16.14	15.89	13.08	18.69	13.93	19.1	14.92
Atg14	Endogenous	124.51	115.57	105.7	118.55	111	125.03	140.68	146.24	131.7	111.25	125.42	139.66	146.84	151.04	143.77	116.52	147.01	138.07	121.83	143.86	144.82	146.93	141.53	126.27
Atg3	Endogenous	588.65	607	597.9	571.13	579.49	607.41	597.89	654.04	579.81	563.65	626	591.18	460.17	432.9	501.18	466.08	459.96	482.35	548.25	469.62	480.25	514.27	512.2	559.05
Atg5	Endogenous	366.74	332.66	329.71	385.47	322.18	341.61	334.11	321.4	357.46	335.97	367.6	329.86	420.84	323.35	385.76	381.44	409.01	364	388.01	355.48	337.3	424.34	404.37	363.9
Atg7	Endogenous	87.24	98.29	74.15	87.23	67.03	76.79	89.99	106.06	100.06	80.84	89.74	65.97	72.11	72.33	74.92	65.95	78.6	109.38	83.43	83.22	72.88	73.47	89.86	88.39
Atg9a	Endogenous	507.34	585.4	600.27	598.71	588.86	584.77	568.92	490.13	637.1	603.7	520.05	660.58	601.77	580.75	554.84	550.72	484.7	579.18	607.84	615.85	554.07	619.41	611.05	680.73
Atm	Endogenous	104.18	126.37	97.02	94.69	95.14	75.8	116.89	122.13	96.63	81.58	73.52	97.67	57.69	61.69	87.07	65.95	62.59	86.07	76.81	54.69	85.96	89.93	75.26	64.28
Atp6v0e	Endogenous	127.05	136.09	112.8	139.43	132.62	125.03	164.47	176.77	130.84	133.5	118.93	119.09	104.88	117	106.31	107.73	116.44	86.07	121.83	130.78	90.63	126.67	93.23	106.76
Atp6v1a	Endogenous	1416.99	1494.81	1353.56	1318.96	1277.92	1373.31	1323.01	1459.14	1571.81	1394.3	1401.21	1429.98	1394.95	1283.82	1267.63	1297.11	1228.49	1515.19	1444.78	1649.01	1232.4	1501.02	1419.79	1588.75
Atr	Endogenous	116.88	113.41	94.65	132.72	105.23	105.34	113.78	130.17	110.32	107.54	118.93	110.53	121.93	132.96	145.8	136.31	145.56	123.73	125.81	127.21	107.45	148.2	128.05	118.24
Axl	Endogenous	91.47	103.69	128.57	123.02	100.19	113.21	100.34	130.17	118.01	118.66	117.85	113.1	97.02	96.79	84.04	90.14	81.51	82.48	98	92.73	100.91	88.67	97.72	113.65
B3gnt5	Endogenous	95.71	62.64	61.53	80.52	62.71	60.05	91.03	101.24	78.68	68.23	89.74	73.68	98.33	69.14	111.37	85.74	78.6	80.69	98	58.26	76.62	76	112.33	66.58
Bad	Endogenous	266.8	232.21	250.05	240.08	234.25	229.38	219.29	197.66	266.81	252.16	230.29	241.61	271.39	273.36	289.57	303.39	307.12	317.38	247.64	294.85	223.31	278.67	259.47	234.18
Bag3	Endogenous	25.41	22.68	25.24	23.86	25.23	25.6	25.86	38.57	21.38	19.28	29.19	18.85	20.98	34.04	33.41	18.69	39.3	19.72	26.49	22.59	28.03	27.87	22.47	21.81
Bag4	Endogenous	289.67	253.82	257.93	255.74	256.59	241.19	274.12	287.65	275.37	266.99	272.46	263.03	238.61	215.92	208.57	209.96	219.79	222.35	246.31	247.29	233.59	254.6	232.51	226.14
Bak1	Endogenous	204.97	207.37	187.73	197.58	203.26	180.16	221.36	237.83	193.27	203.95	206.51	191.92	179.61	173.37	152.88	159.39	138.28	175.73	170.83	153.37	156.97	179.87	150.52	198.59
Bard1	Endogenous	42.35	34.56	40.23	35.79	32.43	26.58	38.27	46.6	38.48	29.67	38.92	29.13	44.58	37.23	49.61	41.77	49.49	44.83	34.43	33.29	29.9	36.73	46.05	41.33
Bax	Endogenous	124.51	141.49	127.78	123.02	111	157.51	160.33	191.23	134.26	141.66	147.04	137.09	153.39	173.37	177.18	162.69	160.11	118.35	145.67	154.56	147.63	144.4	183.09	142.34
Bbc3	Endogenous	103.33	79.92	66.26	58.9	64.87	72.85	122.06	117.31	83.81	87.51	87.58	79.68	119.3	96.79	114.41	93.44	100.43	121.93	84.75	103.43	85.03	140.6	111.2	59.69
Bcas1	Endogenous	889.33	932.1	969.42	1240.67	1015.56	877.15	709.6	654.04	996.28	984.91	1133.08	1023	875.77	873.25	649	942.05	925.74	871.46	1281.89	1005.81	867.07	898.08	670.58	1133.02
Bcl10	Endogenous	227.84	235.45	220.07	196.84	237.13	268.76	239.98	253.9	220.63	218.04	234.62	207.34	305.47	279.74	274.38	275.91	308.58	263.59	275.45	294.85	300.86	287.54	310.02	264.03
Bcl2	Endogenous	34.73	54	48.9	62.63	56.22	43.32	38.27	46.6	44.47	44.5	61.63	72.83	43.26	44.67	44.55	36.28	50.94	57.38	58.27	53.5	41.11	64.6	44.93	35.59
Bcl2a1a	Endogenous	19.48	37.8	42.59	46.23	33.16	30.52	42.41	61.07	42.76	37.08	48.65	51.41	48.51	30.85	37.46	42.87	45.12	41.24	59.59	45.18	47.65	44.33	58.41	43.62
Bcl2l1	Endogenous	304.06	366.14	309.2	319.12	301.28	344.56	377.56	433.89	345.49	369.34	325.44	317.01	288.43	263.78	327.03	311.09	232.89	322.76	323.12	344.78	337.3	359.74	314.51	338.64
Bcl2l11	Endogenous	16.09	19.44	20.51	15.66	19.46	11.81	18.62	20.89	23.09	13.35	18.38	17.14	23.6	12.76	9.11	10.99	18.92	14.35	19.86	16.64	12.15	11.4	19.1	13.78
Bcl2l2	Endogenous	318.46	346.7	367.57	354.16	368.31	422.33	327.91	469.24	395.09	375.27	335.17	435.25	235.99	203.16	223.76	170.38	160.11	209.8	275.45	255.61	238.26	296.4	212.29	297.32
Bdnf	Endogenous	17.79	44.28	18.93	23.11	33.88	37.41	21.72	25.71	48.74	34.12	24.87	27.42	45.89	12.76	23.29	31.88	17.47	41.24	47.67	63.01	24.29	68.4	28.08	56.25
Becn1	Endogenous	918.97	989.34	888.17	910.37	940.6	1020.88	1003.37	1124.89	965.49	918.9	899.54	1065.84	869.22	890.27	935.53	829.93	886.44	953.94	968.04	959.45	910.05	952.54	946.9	936.72
Bid	Endogenous	90.63	68.04	76.51	63.38	46.85	47.25	73.44	73.92	90.65	77.87	81.09	77.97	52.44	61.69	64.8	53.86	61.13	60.97	64.89	66.58	57.93	67.13	58.41	63.14
Bik	Endogenous	4.23	7.56	9.47	5.96	6.49	3.94	8.28	11.25	5.13	9.64	5.41	6	11.8	5.32	5.06	8.79	10.19	5.38	5.3	4.76	8.41	3.8	3.37	9.18
Bin1	Endogenous	410.78	563.79	436.99	424.99	456.24	520.78	458.24	596.19	546.46	423.48	456.26	474.66	443.13	390.36	397.91	396.83	385.72	484.14	521.76	548.08	414.85	520.61	457.16	517.72
Birc2	Endogenous	250.71	222.49	219.28	235.61	201.81	230.36	264.81	294.08	261.68	226.94	225.97	232.19	253.03	206.35	240.97	233.04	212.51	229.52	174.8	227.08	225.18	247	254.98	216.96
Birc3	Endogenous	15.25	11.88	7.89	13.42	22.34	10.83	11.38	12.86	17.96	14.83	15.14	11.14	14.42	21.27	16.2	21.98	16.01	19.72	21.19	11.89	18.69	15.2	14.6	21.81
Birc5	Endogenous	49.97	45.36	39.44	48.46	36.04	37.41	61.03	45	40.19	25.22	57.3	47.12	61.62	49.99	62.77	48.37	84.42	55.59	47.67	53.5	49.52	50.67	46.05	47.07
Blk	Endogenous	22.87	20.52	14.2	26.1	14.42	16.74	12.41	24.1	28.22	12.61	18.38	24.85	17.04	11.7	15.19	17.59	23.29	14.35	17.22	15.46	19.62	11.4	17.97	19.51
Blm	Endogenous	45.74	55.08	55.22	46.23	41.8	53.16	40.34	40.17	53.88	51.17	64.87	56.55	36.71	40.42	52.65	41.77	48.03	44.83	39.73	36.86	66.34	36.73	43.81	51.66
Blnk	Endogenous	27.1	32.4	30.76	32.81	40.36	48.24	36.2	35.35	43.61	31.89	34.6	28.27	26.22	27.65	21.26	28.58	29.11	32.28	22.51	19.02	27.1	21.53	22.47	21.81
Bmi1	Endogenous	222.75	177.13	203.51	190.87	185.24	187.05	204.81	215.34	191.56	181.7	180.56	205.63	221.57	201.03	235.91	245.13	216.88	199.04	209.23	208.06	233.59	225.47	201.06	205.48
Bnip3	Endogenous	527.67	556.23	575.81	581.57	542.01	518.81	578.23	519.06	704.66	568.1	597.89	588.61	583.41	561.6	524.47	570.51	707.4	649.11	723.05	752.58	572.75	727.07	618.91	743.87
Bnip3l	Endogenous	592.88	560.55	618.41	589.77	576.61	625.13	589.61	644.4	684.14	618.54	690.87	670.01	595.21	537.14	660.14	607.88	576.4	690.35	619.76	609.91	630.68	711.87	684.06	665.81
Bok	Endogenous	104.18	108.01	100.96	79.03	98.74	95.49	116.89	139.81	122.29	112.73	87.58	116.52	87.84	94.66	122.51	91.24	103.34	102.21	86.08	79.66	97.17	101.33	112.33	95.28
Bola2	Endogenous	958.78	959.1	933.13	918.57	785.63	859.43	929.93	1009.19	978.32	897.4	887.65	878.21	728.94	710.51	765.44	743.09	714.68	647.32	693.92	689.56	774.57	748.61	763.81	773.71
Braf	Endogenous	631	625.36	642.86	660.6	664.54	660.57	644.44	771.35	620	617.79	603.3	672.58	659.45	686.05	651.03	632.07	697.21	762.08	741.59	712.15	683.94	792.94	615.54	677.29
Brca1	Endogenous	26.26	29.16	18.93	22.37	16.58	17.72	25.86	32.14	26.51	22.25	30.27	26.56	22.29	24.46	18.22	29.68	33.48	32.28	19.86	24.97	30.83	25.33	31.45	20.66
Brd2	Endogenous	1112.08	1080.07	1070.38	1058	1066.73	1101.6	1078.89	1120.07	1187.84	1075.39	1080.1	1102.69	971.48	1051.94	1115.76	993.72	890.8	1025.67	1052.79	1046.24	1060.48	1105.81	989.59	1147.94
Brd3	Endogenous	409.09	390.98	404.65	383.98	399.3	358.34	451	490.13	414.76	410.13	445.45	402.69	498.19	488.21	435.37	448.49	430.85	509.25	433.04	439.89	455.03	471.2	493.11	420.15
Brd4	Endogenous	437.04	496.83	434.62	445.12	412.28	497.15	471.69	507.81	455.81	469.46	444.36	488.37	368.4	373.34	414.11	384.74	330.41	353.25	401.25	372.13	404.57	415.47	339.22	431.63
Btk	Endogenous	22.87	17.28	25.24	24.6	17.3	17.72	21.72	17.68	21.38	22.25	23.79	16.28	20.98	18.08	16.2	17.59	23.29	25.1	31.78	15.46	21.49	10.13	15.73	16.07
C1qa	Endogenous	211.74	276.5	196.41	275.87	263.8	248.08	245.15	306.93	245.43	244	276.78	282.74	237.3	229.75	234.9	257.22	225.61	251.04	235.72	298.41	256.01	221.67	274.07	216.96
C1qb	Endogenous	386.22	412.59	353.38	413.81	390.65	362.28	374.46	425.85	468.64	427.93	427.07	457.52	399.87	359.51	401.96	381.44	419.2	387.32	464.82	406.61	434.47	442.07	413.36	440.81
C1qc	Endogenous	258.33	334.82	253.2	305.69	271.01	305.18	282.39	371.21	277.08	302.59	296.24	352.14	280.56	264.85	282.48	269.32	307.12	313.8	299.29	281.77	328.89	285	312.26	291.58
C3	Endogenous	15.25	24.84	18.93	9.69	12.25	7.88	16.55	38.57	21.38	20.02	31.35	33.41	13.11	11.7	11.14	19.79	17.47	17.93	15.89	13.08	11.21	15.2	21.34	10.33
C3ar1	Endogenous	43.2	50.76	36.28	46.97	38.2	40.36	73.44	86.78	55.59	50.43	56.22	54.83	40.64	43.61	47.59	57.16	53.86	55.59	49	43.99	38.31	64.6	57.29	61.99
C4a	Endogenous	53.36	79.92	78.09	79.03	53.34	80.73	43.45	89.99	50.46	77.87	87.58	77.11	64.24	64.88	62.77	47.27	48.03	62.76	88.73	64.2	67.27	53.2	85.37	59.69
C5ar1	Endogenous	29.64	22.68	24.45	25.35	25.23	17.72	28.96	28.93	23.09	22.99	31.35	11.14	28.84	20.21	26.32	12.09	34.93	28.69	19.86	20.21	14.02	31.67	25.83	17.22
C6	Endogenous	5.93	4.32	3.16	5.96	5.77	6.89	7.24	11.25	10.26	4.45	14.06	2.57	7.87	7.45	6.07	7.69	13.1	12.55	6.62	14.27	5.61	13.93	6.74	1.15
Cables1	Endogenous	130.43	106.93	118.32	106.62	119.65	129.95	124.13	118.92	153.93	109.76	131.9	128.52	83.91	102.11	93.15	117.62	110.62	125.52	98	110.57	111.19	117.8	116.82	118.24
Calcoco2	Endogenous	7.62	9.72	6.31	9.69	5.77	6.89	7.24	8.03	6.84	5.19	10.81	8.57	3.93	5.32	3.04	5.5	11.64	5.38	5.3	7.13	4.67	7.6	7.86	6.89
Calr	Endogenous	4699.87	4368.87	4478.73	4544.41	4284.95	3734.03	4400.36	4036.75	4758.19	4626.41	4662.05	4443.3	3982.94	3837.63	4081.32	3763.82	3964.94	3987.91	3531.83	3437.12	4050.38	4143.31	4654.76	4378.25
Camk4	Endogenous	1561.83	1849.07	1659.61	1972.1	1886.24	2137.25	1415.07	2019.98	1646.21	1454.37	1424.99	1706.72	1352.99	1450.81	1078.29	1212.47	1330.38	1319.74	1390.48	1362.48	1451.97	1470.62	1106.4	1444.11
Casp1	Endogenous	19.48	23.76	13.41	18.64	18.02	19.69	13.45	24.1	22.23	20.77	20.54	17.99	31.46	10.64	12.15	14.29	18.92	14.35	18.54	24.97	22.42	16.47	16.85	21.81
Casp2	Endogenous	134.67	125.29	115.16	122.28	111	113.21	83.79	128.56	110.32	119.41	109.2	112.24	121.93	123.38	141.75	124.21	128.09	150.62	139.05	129.59	142.02	138.07	139.28	118.24
Casp3	Endogenous	426.88	421.23	344.7	292.27	286.86	326.84	491.34	433.89	389.96	364.15	390.31	316.15	443.13	376.53	485.99	421.01	388.63	521.8	376.09	463.67	399.9	434.47	543.65	430.48
Casp4	Endogenous	12.7	6.48	12.62	5.96	8.65	3.94	10.34	14.46	10.26	8.16	12.97	6.85	11.8	10.64	6.07	9.89	13.1	10.76	11.92	8.32	8.41	8.87	14.6	4.59
Casp6	Endogenous	56.75	71.28	47.33	55.17	49.73	58.08	54.82	62.67	64.99	49.69	63.79	75.4	51.13	57.44	65.81	67.05	85.88	66.35	66.21	80.85	79.42	67.13	62.9	59.69
Casp7	Endogenous	158.38	133.93	144.35	144.65	122.53	124.04	183.09	136.59	162.48	164.65	185.96	135.37	141.59	125.51	167.06	154.99	133.91	121.93	133.75	131.97	143.89	143.13	160.63	148.08
Casp8	Endogenous	39.81	45.36	35.5	32.81	37.48	34.46	27.93	57.85	44.47	35.6	41.08	50.55	40.64	34.04	41.51	28.58	45.12	30.48	56.94	40.42	42.05	39.27	35.94	45.92
Casp9	Endogenous	73.69	78.84	63.1	81.27	73.52	60.05	52.75	101.24	59.86	77.87	71.36	67.69	99.64	75.52	71.89	82.44	56.77	80.69	84.75	67.77	69.14	73.47	77.5	87.24
Cass4	Endogenous	11.86	17.28	6.31	8.95	12.25	3.94	11.38	12.86	11.12	4.45	12.97	10.28	11.8	9.57	10.12	4.4	10.19	10.76	10.59	10.7	8.41	5.07	5.62	6.89
Ccl2	Endogenous	7.62	7.56	11.83	14.91	10.81	15.75	9.31	17.68	12.83	9.64	17.3	11.14	14.42	13.83	8.1	14.29	20.38	8.97	13.24	14.27	11.21	11.4	8.99	13.78
Ccl3	Endogenous	11.86	23.76	11.04	14.17	13.69	11.81	10.34	12.86	13.68	14.09	21.62	10.28	28.84	19.15	21.26	15.39	30.57	16.14	18.54	15.46	14.02	26.6	13.48	10.33
Ccl4	Endogenous	10.16	12.96	8.68	7.46	6.49	5.91	9.31	4.82	5.99	4.45	11.89	5.14	9.18	6.38	6.07	14.29	14.56	5.38	3.97	10.7	10.28	7.6	7.86	16.07
Ccl5	Endogenous	14.4	7.56	4.73	5.22	2.88	5.91	6.21	3.21	10.26	6.67	6.49	6	11.8	5.32	13.16	9.89	16.01	17.93	6.62	9.51	10.28	2.53	6.74	8.04
Ccl7	Endogenous	7.62	4.32	5.52	9.69	3.6	5.91	5.17	12.86	9.41	6.67	15.14	4.28	10.49	7.45	6.07	5.5	10.19	10.76	17.22	10.7	4.67	6.33	7.86	9.18
Ccng2	Endogenous	290.51	220.33	236.64	229.64	232.81	273.68	259.64	347.11	201.82	207.66	211.91	253.61	203.21	226.56	253.12	207.76	196.5	173.93	153.62	161.69	213.03	220.4	201.06	213.52
Ccni	Endogenous	1032.46	1012.02	949.7	997.61	951.41	976.58	972.34	1014.01	1025.35	898.88	920.08	987.88	1016.06	1033.86	1012.48	918.97	946.11	1041.81	887.26	930.91	916.59	1037.41	972.74	961.97
Ccr2	Endogenous	11.01	12.96	7.89	14.91	10.81	11.81	11.38	14.46	12.83	8.16	9.73	5.14	15.73	15.95	9.11	8.79	17.47	12.55	13.24	19.02	8.41	13.93	11.23	10.33
Ccr5	Endogenous	14.4	17.28	13.41	14.17	14.42	19.69	11.38	12.86	15.39	11.87	11.89	12	15.73	12.76	15.19	23.08	17.47	8.97	22.51	21.4	18.69	11.4	15.73	20.66
Cd109	Endogenous	28.8	36.72	18.93	30.57	15.14	33.47	21.72	43.39	36.77	28.18	33.52	28.27	32.78	31.91	21.26	26.38	21.83	55.59	29.13	20.21	29.9	39.27	31.45	33.29
Cd14	Endogenous	11.86	14.04	16.56	9.69	15.14	10.83	14.48	16.07	16.25	8.16	18.38	12.85	20.98	20.21	13.16	19.79	18.92	10.76	18.54	17.83	12.15	7.6	4.49	9.18
Cd163	Endogenous	8.47	17.28	14.2	13.42	11.53	8.86	3.1	16.07	12.83	13.35	12.97	14.57	22.29	11.7	6.07	19.79	14.56	12.55	11.92	8.32	14.95	15.2	14.6	20.66
Cd19	Endogenous	3.39	4.32	4.73	6.71	5.05	7.88	6.21	11.25	7.7	3.71	6.49	7.71	5.24	5.32	8.1	8.79	7.28	7.17	3.97	1.19	5.61	8.87	3.37	6.89
Cd209e	Endogenous	5.93	10.8	4.73	10.44	7.93	10.83	4.14	4.82	5.99	5.93	16.22	4.28	2.62	7.45	7.09	6.6	16.01	5.38	7.95	5.94	7.47	12.67	11.23	11.48
Cd244	Endogenous	11.01	10.8	9.47	8.95	7.21	4.92	7.24	16.07	7.7	7.42	14.06	4.28	6.56	9.57	17.21	9.89	11.64	8.97	13.24	8.32	11.21	15.2	6.74	9.18
Cd24a	Endogenous	584.41	455.79	466.17	469.73	501.65	532.59	628.92	572.09	513.96	481.33	610.87	462.67	616.19	573.3	675.33	662.85	605.51	758.49	470.12	526.68	535.38	586.47	682.94	554.46
Cd300lf	Endogenous	10.16	6.48	3.94	7.46	5.77	6.89	4.14	9.64	4.28	5.19	4.32	6.85	7.87	4.25	2.02	5.5	5.82	8.97	9.27	4.76	4.67	5.07	5.62	8.04
Cd33	Endogenous	34.73	31.32	29.97	29.08	28.11	25.6	20.69	25.71	29.93	25.96	29.19	33.41	31.46	23.4	16.2	24.18	33.48	32.28	27.81	32.1	28.96	36.73	31.45	20.66
Cd36	Endogenous	22.87	16.2	24.45	27.59	17.3	16.74	14.48	28.93	16.25	21.51	8.65	22.28	27.53	17.02	19.24	13.19	30.57	21.52	13.24	27.34	18.69	21.53	20.22	17.22
Cd3d	Endogenous	7.62	3.24	16.56	6.71	7.21	6.89	5.17	11.25	8.55	9.64	11.89	6	3.93	6.38	11.14	12.09	14.56	10.76	10.59	8.32	4.67	12.67	7.86	12.63
Cd3e	Endogenous	8.47	7.56	6.31	8.2	5.05	6.89	3.1	6.43	4.28	5.93	3.24	4.28	9.18	3.19	7.09	5.5	8.73	1.79	9.27	5.94	6.54	8.87	3.37	5.74
Cd3g	Endogenous	1.69	7.56	11.04	12.68	9.37	8.86	16.55	17.68	7.7	11.12	22.7	6	13.11	7.45	6.07	6.6	7.28	5.38	7.95	11.89	3.74	7.6	4.49	17.22
Cd40	Endogenous	13.55	23.76	12.62	32.81	23.79	18.7	20.69	20.89	21.38	28.18	16.22	24.85	27.53	30.85	13.16	30.78	37.84	37.66	34.43	33.29	29.9	31.67	29.2	25.25
Cd44	Endogenous	20.33	20.52	14.99	8.2	10.09	14.77	11.38	8.03	13.68	9.64	9.73	12	13.11	18.08	14.17	17.59	24.74	23.31	21.19	17.83	12.15	16.47	15.73	13.78
Cd47	Endogenous	1345.85	1266.92	1250.23	1383.08	1337.02	1269.95	1207.15	1330.58	1401.63	1318.65	1259.57	1402.56	1296.62	1118.95	1112.72	1169.6	1082.94	1219.33	1266	1149.67	1085.71	1327.48	1125.5	1302.91
Cd6	Endogenous	9.32	8.64	11.04	7.46	6.49	11.81	8.28	14.46	11.12	7.42	5.41	9.42	7.87	4.25	8.1	1.1	4.37	5.38	3.97	5.94	7.47	5.07	5.62	9.18
Cd68	Endogenous	117.73	129.61	117.53	101.4	106.67	117.15	125.16	157.48	107.75	116.44	139.47	129.37	103.57	95.73	99.22	87.94	90.24	111.17	111.24	101.06	102.78	76	90.98	94.13
Cd69	Endogenous	12.7	12.96	13.41	8.95	15.86	9.84	9.31	14.46	9.41	10.38	15.14	11.14	13.11	6.38	10.12	10.99	10.19	17.93	17.22	11.89	11.21	11.4	13.48	16.07
Cd70	Endogenous	13.55	16.2	12.62	16.4	12.25	4.92	9.31	11.25	11.97	13.35	12.97	8.57	11.8	11.7	15.19	5.5	16.01	3.59	17.22	9.51	16.82	5.07	6.74	5.74
Cd72	Endogenous	24.56	29.16	29.19	35.79	36.76	20.67	24.83	28.93	23.09	21.51	29.19	11.14	19.67	29.78	16.2	26.38	27.66	19.72	18.54	14.27	15.88	17.73	22.47	28.7
Cd74	Endogenous	27.95	42.12	27.61	29.08	37.48	41.35	91.03	130.17	60.72	69.72	85.41	102.81	55.06	38.29	72.9	92.34	81.51	69.93	108.59	72.52	104.65	82.33	96.6	79.21
Cd83	Endogenous	64.37	86.41	90.71	56.67	58.38	61.04	103.44	81.96	77.82	89	102.71	75.4	68.17	59.56	87.07	79.15	69.87	86.07	90.05	95.11	79.42	107.67	99.97	103.31
Cd84	Endogenous	25.41	43.2	26.03	45.48	30.99	24.61	42.41	62.67	38.48	39.31	43.25	56.55	38.02	41.48	35.44	35.18	46.58	37.66	45.03	45.18	46.72	35.47	37.07	47.07
Cd86	Endogenous	25.41	23.76	29.19	23.86	20.18	20.67	17.58	32.14	17.1	17.8	29.19	23.99	30.15	25.53	22.27	31.88	32.02	28.69	43.7	20.21	23.36	27.87	23.59	19.51
Cd8a	Endogenous	10.16	12.96	11.04	12.68	5.05	3.94	5.17	8.03	7.7	8.16	4.32	8.57	10.49	7.45	11.14	8.79	11.64	16.14	13.24	5.94	9.34	2.53	13.48	13.78
Cd8b1	Endogenous	5.93	10.8	11.04	8.95	8.65	7.88	6.21	8.03	9.41	5.93	11.89	3.43	17.04	7.45	10.12	7.69	17.47	7.17	11.92	8.32	1.87	6.33	4.49	8.04
Cdc25a	Endogenous	62.68	65.88	52.06	59.65	61.99	63.99	63.1	75.53	70.98	60.07	91.9	73.68	66.86	79.77	92.14	81.34	65.5	75.31	72.83	82.03	74.75	78.53	86.49	72.32
Cdc7	Endogenous	91.47	89.65	105.7	99.91	82.17	83.68	108.61	102.85	96.63	97.9	90.82	90.82	103.57	109.56	107.32	103.33	129.54	150.62	83.43	90.36	124.27	119.07	96.6	96.43
Cdk20	Endogenous	76.23	57.24	67.84	50.7	64.87	52.18	67.24	56.24	87.23	65.27	58.38	59.12	62.93	58.5	65.81	56.06	64.04	59.17	51.65	52.31	53.26	63.33	49.42	44.77
Cdkn1a	Endogenous	175.32	160.93	164.86	136.44	129.02	149.64	185.16	250.69	183.01	153.52	204.34	149.94	192.72	166.99	180.22	220.95	213.97	209.8	202.61	210.44	164.44	216.6	192.08	204.33
Cdkn1c	Endogenous	42.35	46.44	58.37	36.53	37.48	32.49	36.2	49.82	47.03	42.27	52.98	32.56	49.82	38.29	57.71	41.77	59.68	48.41	45.03	38.04	37.37	45.6	51.67	41.33
Ceacam3	Endogenous	6.78	11.88	10.25	7.46	5.05	7.88	9.31	16.07	8.55	6.67	12.97	8.57	11.8	12.76	10.12	5.5	11.64	7.17	13.24	11.89	7.47	6.33	8.99	11.48
Cflar	Endogenous	71.99	91.81	70.2	87.98	77.84	71.87	74.48	64.28	81.24	89	105.96	91.68	48.51	69.14	77.96	89.04	71.32	82.48	94.02	67.77	85.03	76	68.52	95.28
Ch25h	Endogenous	5.93	5.4	7.1	1	5.77	1	3.1	8.03	1.71	3.71	8.65	5.14	6.56	5.32	4.05	2.2	4.37	5.38	5.3	4.76	4.67	6.33	3.37	1.15
Chek1	Endogenous	55.9	29.16	46.54	38.03	44.69	23.63	45.51	49.82	39.34	40.05	42.17	35.99	43.26	35.1	45.56	35.18	46.58	32.28	38.4	33.29	33.64	51.93	41.56	36.73
Chek2	Endogenous	27.1	30.24	29.19	29.08	25.23	29.53	27.93	48.21	29.93	22.99	37.84	19.71	28.84	24.46	29.36	27.48	32.02	32.28	25.16	29.72	36.44	26.6	23.59	26.4
Chn2	Endogenous	321	329.42	309.2	368.32	302	349.48	295.84	326.22	323.26	313.72	373.01	298.16	280.56	245.7	285.52	253.93	243.08	267.18	325.77	297.23	285.91	277.4	283.06	304.2
Chst8	Endogenous	16.09	20.52	18.14	19.39	18.02	22.64	18.62	27.32	29.08	21.51	38.92	30.84	17.04	11.7	17.21	25.28	20.38	26.9	26.49	23.78	17.75	30.4	23.59	33.29
Chuk	Endogenous	414.17	397.46	391.24	406.35	362.54	363.26	378.59	419.42	379.7	344.13	375.17	412.97	433.95	428.65	446.5	421.01	548.75	537.94	448.93	486.26	455.96	487.67	421.22	471.8
Cidea	Endogenous	38.96	37.8	22.87	23.11	15.86	25.6	26.89	24.1	28.22	30.41	27.03	22.28	31.46	38.29	29.36	36.28	34.93	35.86	42.38	42.8	21.49	46.87	29.2	52.81
Cideb	Endogenous	15.25	17.28	24.45	17.89	12.25	14.77	16.55	22.5	24.8	11.12	22.7	10.28	14.42	14.89	14.17	16.49	13.1	12.55	29.13	16.64	16.82	10.13	16.85	18.37
Cks1b	Endogenous	112.65	103.69	95.44	94.69	88.65	79.74	95.17	96.42	111.17	117.18	103.79	100.24	91.77	90.41	133.65	120.92	110.62	87.86	87.4	80.85	105.58	107.67	114.57	91.84
Clcf1	Endogenous	9.32	12.96	10.25	9.69	7.93	7.88	11.38	9.64	5.13	6.67	7.57	12	6.56	10.64	5.06	5.5	5.82	5.38	13.24	15.46	2.8	5.07	7.86	5.74
Cldn5	Endogenous	536.98	595.12	578.97	581.57	551.38	616.27	669.26	790.64	648.22	591.84	643.3	655.44	642.41	573.3	595.34	607.88	751.07	632.97	670.08	681.24	702.63	635.87	653.73	638.26
Clec7a	Endogenous	6.78	10.8	8.68	11.93	9.37	9.84	12.41	9.64	15.39	12.61	10.81	18.85	19.67	14.89	21.26	24.18	17.47	28.69	13.24	17.83	15.88	16.47	28.08	19.51
Clic4	Endogenous	275.27	262.46	231.9	264.69	213.35	206.74	245.15	305.33	262.54	229.17	277.86	240.76	173.06	209.54	220.72	195.67	176.12	202.62	192.02	184.28	201.82	173.54	194.32	235.33
Cln3	Endogenous	60.98	64.8	69.41	55.17	61.26	79.74	56.89	89.99	71.83	73.42	58.38	60.83	59	64.88	56.7	54.96	71.32	57.38	63.56	65.39	70.08	58.27	70.76	64.28
Clstn1	Endogenous	710.61	748.49	686.24	745.6	769.78	785.59	622.71	679.75	862.02	806.17	718.98	871.35	790.56	675.41	698.61	694.72	697.21	849.94	881.96	875.03	814.75	880.34	773.92	945.9
Cnn2	Endogenous	154.15	128.53	126.99	130.48	139.83	141.76	165.51	179.98	130.84	127.56	124.34	147.37	184.86	192.52	220.72	233.04	216.88	157.8	141.7	115.32	172.85	153.27	186.46	163.01
Cnp	Endogenous	2059	2742.29	2490.2	3368.61	2886.66	2928.75	1836.07	2251.39	2760.5	2488.98	2712.68	2749.43	2054.4	1713.53	1380.01	1876.41	2059.62	1916.85	3055.09	2296.96	1875.23	1945.62	1490.56	2647.15
Cntnap2	Endogenous	565.78	569.19	619.2	484.64	487.24	531.61	653.74	668.51	661.9	625.95	635.73	585.19	562.44	581.81	758.35	584.8	707.4	636.56	593.27	690.75	663.38	656.14	709.9	607.26
Coa5	Endogenous	298.98	301.34	280.81	272.14	290.47	251.04	286.53	306.93	256.55	288.5	264.89	302.45	279.25	277.61	279.45	257.22	254.72	283.31	251.61	297.23	264.42	287.54	283.06	282.39
Col6a3	Endogenous	14.4	24.84	14.99	17.89	17.3	17.72	21.72	17.68	17.1	18.54	25.95	17.14	14.42	11.7	11.14	10.99	16.01	25.1	19.86	17.83	17.75	11.4	11.23	22.96
Cotl1	Endogenous	567.47	608.08	489.84	477.18	467.06	514.87	613.4	678.15	596.91	531.76	530.86	526.07	740.74	546.71	582.18	534.23	614.25	674.22	493.95	558.78	581.16	733.41	644.75	587.75
Cox5b	Endogenous	5497.73	4954.26	5271.46	5246.02	5109.5	5059.11	4983.77	5378.58	5645	4893.4	5365.89	5105.6	5876.08	5193.78	5381.34	5718.28	5959.06	5001.03	5281.19	5435.67	5211.77	5169.32	5500.57	5452.72
Cp	Endogenous	36.42	33.48	26.82	32.06	23.79	35.44	39.31	69.1	32.5	34.86	58.38	36.84	15.73	28.72	28.35	21.98	24.74	25.1	34.43	32.1	41.11	30.4	37.07	37.88
Cpa3	Endogenous	11.86	7.56	7.1	10.44	6.49	3.94	6.21	8.03	6.84	2.22	8.65	3.43	7.87	6.38	9.11	7.69	10.19	12.55	11.92	5.94	5.61	8.87	7.86	12.63
Creb1	Endogenous	215.13	201.97	177.48	181.18	171.54	168.34	159.3	244.26	175.31	172.06	203.26	188.49	149.46	181.88	186.3	144	144.1	181.11	161.56	135.54	177.53	183.67	171.86	177.93
Crebbp	Endogenous	671.65	712.84	684.67	766.47	676.8	709.79	657.88	760.1	643.95	702.34	701.69	702.57	850.86	857.3	799.86	840.92	938.84	930.63	819.72	835.8	773.64	946.21	931.18	815.04
Crem	Endogenous	44.04	55.08	44.96	46.97	51.9	41.35	61.03	43.39	49.6	51.17	48.65	50.55	44.58	46.8	55.69	48.37	55.31	34.07	46.35	52.31	45.78	65.87	44.93	63.14
Crip1	Endogenous	69.45	60.48	71.78	71.58	54.78	55.13	107.58	117.31	78.68	80.1	78.93	71.11	76.04	78.71	75.94	64.86	81.51	60.97	76.81	84.41	77.55	78.53	75.26	81.5
Cryba4	Endogenous	27.1	29.16	21.3	30.57	20.9	24.61	10.34	45	21.38	15.57	29.19	17.99	30.15	24.46	23.29	15.39	24.74	14.35	18.54	14.27	20.56	19	17.97	28.7
Csf1	Endogenous	80.46	96.13	85.19	99.91	91.54	101.4	91.03	93.21	88.08	91.22	110.28	83.97	99.64	89.35	90.11	94.54	81.51	114.76	120.51	93.92	89.7	82.33	98.85	96.43
Csf1r	Endogenous	275.27	327.26	292.64	367.58	336.6	316.01	274.12	342.29	324.97	303.33	268.13	343.57	308.09	271.23	270.33	262.72	289.66	281.52	309.88	340.03	305.53	282.47	242.62	375.38
Csf2rb	Endogenous	17.79	19.44	17.35	17.89	21.62	20.67	12.41	20.89	11.12	15.57	21.62	21.42	13.11	15.95	12.15	20.89	11.64	14.35	13.24	15.46	16.82	11.4	17.97	16.07
Csf3r	Endogenous	21.17	17.28	12.62	25.35	25.23	20.67	21.72	20.89	14.54	17.06	19.46	16.28	11.8	14.89	13.16	21.98	26.2	30.48	25.16	27.34	14.02	10.13	16.85	22.96
Csk	Endogenous	234.61	219.25	237.42	219.21	203.98	229.38	241.02	215.34	239.45	235.84	247.59	212.48	351.36	314.84	271.35	273.71	323.13	390.9	278.1	351.92	263.48	290.07	344.84	291.58
Cst7	Endogenous	3.39	6.48	8.68	8.2	2.88	2.95	5.17	3.21	5.13	5.93	6.49	4.28	5.24	4.25	5.06	5.5	8.73	3.59	3.97	5.94	7.47	2.53	5.62	2.3
Ctse	Endogenous	8.47	18.36	11.83	16.4	6.49	6.89	14.48	8.03	13.68	15.57	21.62	6.85	13.11	15.95	21.26	13.19	13.1	14.35	11.92	15.46	20.56	20.27	12.36	16.07
Ctsf	Endogenous	324.39	437.43	376.25	394.42	368.31	430.21	363.08	369.61	420.75	366.37	378.41	387.27	439.2	414.82	390.82	452.89	502.17	460.83	446.28	452.97	413.91	416.74	486.37	448.84
Ctss	Endogenous	117.73	149.05	145.14	160.3	135.5	151.61	171.71	213.73	229.19	174.29	197.86	271.6	102.26	101.05	155.92	144	147.01	145.24	178.78	141.48	182.2	145.67	153.89	149.23
Ctsw	Endogenous	26.26	18.36	22.09	27.59	25.95	15.75	20.69	27.32	25.66	25.96	32.44	23.13	30.15	25.53	31.39	27.48	20.38	26.9	31.78	20.21	21.49	17.73	22.47	14.92
Cx3cl1	Endogenous	344.72	439.59	369.15	424.24	430.3	458.76	367.21	453.17	415.61	382.69	378.41	430.96	338.25	326.54	289.57	329.77	292.57	322.76	340.34	368.56	373.74	335.67	312.26	394.89
Cx3cr1	Endogenous	343.03	407.18	319.46	397.4	371.91	339.64	311.36	416.21	353.19	343.38	335.17	370.13	331.69	332.92	254.13	241.83	266.37	322.76	345.63	348.35	328.89	330.6	288.68	339.79
Cxcl10	Endogenous	3.39	6.48	3.94	8.95	6.49	8.86	7.24	9.64	11.12	9.64	12.97	7.71	9.18	8.51	9.11	10.99	11.64	7.17	13.24	7.13	11.21	7.6	7.86	3.44
Cxcl9	Endogenous	6.78	8.64	5.52	9.69	2.88	4.92	4.14	8.03	7.7	3.71	8.65	8.57	3.93	5.32	4.05	6.6	10.19	7.17	3.97	5.94	7.47	12.67	3.37	12.63
Cycs	Endogenous	22.02	17.28	17.35	20.13	16.58	15.75	12.41	11.25	18.81	15.57	18.38	17.14	27.53	34.04	17.21	19.79	29.11	34.07	22.51	32.1	24.29	29.13	30.33	16.07
Cyp27a1	Endogenous	12.7	12.96	14.2	15.66	12.25	15.75	15.52	22.5	14.54	26.7	24.87	7.71	11.8	11.7	10.12	15.39	17.47	7.17	13.24	13.08	14.02	11.4	15.73	9.18
Cyp7b1	Endogenous	83.85	75.6	84.4	94.69	70.63	75.8	80.68	91.6	77.82	71.94	113.52	66.83	64.24	78.71	79.99	82.44	66.96	84.28	79.46	76.09	95.3	79.8	76.38	61.99
Cytip	Endogenous	20.33	23.76	24.45	26.84	23.06	15.75	16.55	22.5	15.39	17.06	19.46	13.71	13.11	24.46	10.12	20.89	17.47	14.35	19.86	11.89	14.95	16.47	20.22	24.11
Dab2	Endogenous	27.95	35.64	36.28	33.55	27.39	36.42	35.17	53.03	24.8	32.63	36.76	24.85	27.53	20.21	32.4	29.68	17.47	35.86	26.49	28.53	29.9	30.4	28.08	26.4
Dapk1	Endogenous	414.17	439.59	429.1	417.53	410.84	451.86	435.49	441.92	432.72	444.99	449.77	410.4	643.72	582.88	534.59	565.01	625.89	640.15	556.19	630.12	545.66	543.41	542.53	533.79
Ddb2	Endogenous	29.64	33.48	42.59	30.57	30.27	29.53	30	43.39	30.79	30.41	46.49	25.7	41.95	31.91	38.47	43.97	42.21	48.41	49	38.04	37.37	35.47	26.96	59.69
Ddx58	Endogenous	40.65	39.96	42.59	34.3	35.32	45.28	43.45	35.35	35.92	45.98	57.3	51.41	22.29	21.27	28.35	27.48	30.57	21.52	35.76	23.78	38.31	30.4	40.44	41.33
Dicer1	Endogenous	284.58	345.62	326.56	347.45	343.08	332.75	336.18	371.21	366.87	383.43	405.44	370.13	407.73	411.63	414.11	438.6	518.18	485.94	476.74	443.46	399.9	433.2	432.45	469.51
Dlg1	Endogenous	236.31	285.14	291.06	287.05	302	288.45	256.53	318.18	312.99	304.08	261.65	318.72	264.83	252.08	278.43	258.32	253.27	268.97	286.04	286.53	322.35	292.6	232.51	315.68
Dlg4	Endogenous	1217.11	1355.48	1210	1260.8	1296.66	1327.04	1243.36	1565.2	1300.72	1251.9	1324.45	1413.7	1300.55	1179.58	1160.3	1148.71	1208.11	1502.64	1272.62	1319.68	1408.06	1411.08	1201.88	1398.19
Dlx1	Endogenous	337.1	251.66	275.29	249.03	194.61	253.99	256.53	331.04	245.43	223.98	370.84	233.05	253.03	319.09	419.17	335.27	270.73	220.55	211.88	200.92	270.96	267.27	352.7	199.74
Dlx2	Endogenous	83	73.44	50.48	67.85	58.38	65.96	43.45	65.89	48.74	65.27	69.2	61.69	66.86	62.76	121.5	98.93	88.79	64.55	60.92	61.82	76.62	72.2	99.97	79.21
Dna2	Endogenous	16.94	19.44	21.3	18.64	18.02	19.69	23.79	33.75	26.51	25.22	28.11	28.27	30.15	15.95	17.21	16.49	26.2	26.9	21.19	24.97	25.23	20.27	22.47	16.07
Dnmt1	Endogenous	102.48	110.17	90.71	93.2	93.7	100.41	92.06	109.28	107.75	94.19	116.77	87.39	114.06	105.3	93.15	114.32	113.53	118.35	107.27	117.7	105.58	110.2	132.54	119.39
Dnmt3a	Endogenous	605.59	604.84	572.66	614.37	552.83	624.14	591.68	760.1	582.37	617.05	597.89	634.02	603.08	582.88	543.7	548.52	566.21	575.59	586.65	571.86	605.45	610.54	578.48	575.12
Dnmt3b	Endogenous	14.4	22.68	8.68	12.68	15.14	17.72	12.41	22.5	11.12	14.09	18.38	17.14	15.73	11.7	29.36	15.39	14.56	25.1	19.86	14.27	10.28	24.07	10.11	16.07
Dock1	Endogenous	214.29	224.65	216.13	208.02	214.79	180.16	216.19	241.05	210.37	226.2	227.05	232.19	153.39	137.21	177.18	145.1	139.73	163.17	166.86	143.86	158.84	160.87	147.15	195.15
Dock2	Endogenous	42.35	31.32	48.12	41.01	52.62	39.38	34.14	33.75	46.18	39.31	33.52	38.56	44.58	38.29	34.42	42.87	32.02	35.86	33.11	42.8	44.85	36.73	43.81	39.03
Dot1l	Endogenous	87.24	110.17	103.33	114.82	108.11	103.37	112.75	146.24	100.06	100.86	96.22	120.81	93.08	96.79	82.01	83.54	81.51	98.62	116.54	93.92	108.38	120.33	102.22	89.54
Dst	Endogenous	301.52	383.42	347.07	336.26	330.11	362.28	349.63	421.03	387.39	365.63	330.84	341.86	374.96	356.32	351.33	330.87	308.58	426.76	378.74	394.72	349.44	385.07	358.32	407.52
Duoxa1	Endogenous	10.16	15.12	10.25	11.93	7.93	3.94	8.28	17.68	7.7	9.64	10.81	6.85	15.73	13.83	6.07	12.09	7.28	10.76	6.62	10.7	2.8	12.67	14.6	8.04
Dusp7	Endogenous	374.36	374.78	360.48	385.47	362.54	378.03	375.49	379.25	429.3	332.26	371.93	421.54	441.82	386.1	340.19	392.43	368.26	442.9	439.66	419.68	416.72	404.07	366.18	415.55
E2f1	Endogenous	48.28	51.84	58.37	49.21	40.36	67.93	61.03	43.39	59.86	46.72	52.98	54.83	61.62	43.61	53.66	76.95	64.04	57.38	47.67	76.09	56.99	74.73	73.01	53.95
Eed	Endogenous	210.05	167.41	212.18	199.82	184.52	188.03	196.54	173.55	200.11	162.42	195.69	208.2	228.12	219.11	221.73	227.54	238.71	242.07	190.69	231.84	226.11	238.14	230.27	237.62
Eef2k	Endogenous	138.9	128.53	133.3	125.26	134.78	130.93	136.54	141.41	147.95	129.79	143.8	153.36	186.17	148.91	179.21	187.97	186.31	227.73	166.86	187.85	186.87	209	184.21	194
Egfr	Endogenous	105.87	100.45	79.67	96.93	89.37	77.77	104.48	99.63	82.95	113.47	91.9	92.53	99.64	87.22	96.19	92.34	96.07	77.1	88.73	103.43	91.57	87.4	116.82	99.87
Egr1	Endogenous	780.07	934.26	924.46	1055.76	972.31	1140	728.22	980.26	1005.68	892.2	891.97	1064.13	1098.65	1071.09	811	949.75	867.51	882.22	1071.33	1137.78	790.45	751.14	831.21	847.18
Ehmt2	Endogenous	1243.36	1253.96	1190.28	1176.55	1182.77	1279.79	1289.9	1457.54	1277.63	1306.79	1231.46	1253.48	1262.53	1212.55	1294.96	1220.16	1245.96	1326.91	1239.52	1240.03	1306.21	1397.15	1379.35	1258.14
Eif1	Endogenous	2309.71	2223.86	2275.65	2306.13	2137.79	2218.96	2272.59	2256.21	2470.6	2196.02	2228.31	2333.89	2646.99	2332.57	2424.9	2430.43	2355.09	2307.75	2365.15	2302.91	2362.02	2443.43	2566.63	2410.68
Emcn	Endogenous	27.95	41.04	26.03	35.79	39.64	32.49	17.58	48.21	27.37	20.02	38.92	29.13	28.84	32.97	31.39	40.67	42.21	28.69	23.84	29.72	34.57	30.4	31.45	35.59
Emp1	Endogenous	56.75	48.6	51.27	38.77	35.32	31.5	42.41	49.82	41.05	37.82	42.17	43.7	45.89	49.99	45.56	24.18	55.31	48.41	41.05	28.53	51.39	43.07	37.07	27.55
Enpp6	Endogenous	164.31	158.77	164.07	246.05	167.22	217.56	140.68	130.17	192.41	166.87	196.77	202.2	183.55	151.04	97.2	139.6	168.84	136.28	267.5	174.77	140.15	169.74	114.57	203.19
Entpd2	Endogenous	83.85	69.12	70.99	67.85	49.01	61.04	77.58	51.42	57.3	65.27	71.36	64.26	55.06	75.52	73.91	84.64	71.32	84.28	63.56	41.61	77.55	77.27	78.63	56.25
Eomes	Endogenous	11.86	6.48	10.25	8.2	6.49	9.84	11.38	12.86	10.26	8.9	11.89	19.71	2.62	8.51	13.16	9.89	21.83	8.97	5.3	9.51	5.61	6.33	14.6	13.78
Ep300	Endogenous	252.4	267.86	277.65	262.45	240.74	270.72	258.6	314.97	283.92	298.88	295.16	263.03	204.52	230.81	252.11	205.56	176.12	206.21	217.18	205.68	235.45	268.54	253.86	258.29
Epcam	Endogenous	16.94	32.4	22.87	23.11	26.67	25.6	23.79	24.1	18.81	23.73	25.95	18.85	23.6	29.78	36.45	26.38	17.47	30.48	30.46	26.16	18.69	25.33	14.6	20.66
Epg5	Endogenous	193.96	193.33	166.43	187.14	167.94	161.45	177.92	221.76	199.26	203.95	188.13	177.35	230.74	251.02	196.42	242.93	193.59	285.11	221.15	203.3	227.05	228	220.16	229.59
Epsti1	Endogenous	11.01	6.48	8.68	9.69	10.09	3.94	10.34	12.86	10.26	5.19	11.89	6	13.11	5.32	6.07	6.6	13.1	10.76	6.62	7.13	4.67	7.6	5.62	4.59
Erbb3	Endogenous	14.4	21.6	18.93	24.6	26.67	16.74	12.41	11.25	9.41	17.06	21.62	17.99	11.8	11.7	10.12	9.89	20.38	19.72	27.81	19.02	16.82	11.4	12.36	17.22
Ercc2	Endogenous	215.98	169.57	199.56	149.12	67.03	126.99	222.4	226.58	148.8	148.33	163.26	93.39	211.08	142.53	193.38	197.86	163.02	163.17	140.37	184.28	220.51	209	161.75	136.6
Esam	Endogenous	155.84	155.53	137.25	164.03	133.34	134.87	144.82	162.31	183.01	143.14	161.1	164.5	89.15	106.36	112.39	112.12	71.32	71.73	120.51	93.92	139.22	138.07	121.31	115.94
Ets2	Endogenous	263.41	235.45	261.09	231.88	255.87	222.49	235.84	276.4	267.67	245.49	262.73	253.61	253.03	256.34	231.86	250.63	251.81	281.52	254.26	294.85	307.4	297.67	261.72	236.48
Exo1	Endogenous	22.87	19.44	15.78	20.88	22.34	20.67	15.52	28.93	18.81	12.61	28.11	17.99	13.11	21.27	13.16	18.69	14.56	14.35	14.57	13.08	17.75	10.13	20.22	16.07
Ezh1	Endogenous	92.32	95.05	78.09	78.29	85.77	79.74	87.92	93.21	84.66	77.87	86.49	69.4	99.64	111.68	103.27	97.83	136.82	84.28	127.13	103.43	81.29	110.2	85.37	95.28
Ezh2	Endogenous	359.97	305.66	305.26	328.06	270.29	251.04	305.15	311.76	298.46	319.65	342.73	313.58	388.07	394.61	465.74	391.33	427.93	376.56	374.77	301.98	381.21	349.6	408.86	346.68
F3	Endogenous	203.27	203.05	180.63	167.76	165.78	157.51	144.82	136.59	191.56	152.04	175.15	155.94	174.37	160.61	148.83	156.09	171.76	172.14	166.86	149.8	170.05	141.87	166.24	182.52
Fa2h	Endogenous	67.76	84.25	83.61	102.15	83.61	78.76	44.48	69.1	84.66	81.58	85.41	91.68	39.33	35.1	21.26	40.67	27.66	46.62	74.16	39.23	41.11	34.2	34.82	65.43
Fabp5	Endogenous	3236.3	2828.69	2815.18	2754.98	2552.95	2707.25	3050.46	3167.37	3173.55	2745.59	2853.23	2789.7	2728.27	2426.17	2668.9	2527.17	2363.83	2393.82	2502.87	2333.82	2553.56	2763.9	2785.67	2734.39
Fadd	Endogenous	24.56	22.68	27.61	29.08	22.34	28.55	18.62	41.78	27.37	20.77	30.27	23.99	23.6	20.21	28.35	17.59	34.93	39.45	31.78	32.1	32.7	27.87	34.82	33.29
Fancc	Endogenous	60.14	54	51.27	43.24	39.64	37.41	47.58	70.71	54.73	38.57	38.92	41.98	35.4	47.86	38.47	48.37	49.49	48.41	45.03	32.1	45.78	35.47	47.18	35.59
Fancd2	Endogenous	20.33	31.32	18.93	24.6	22.34	21.66	22.76	28.93	27.37	15.57	18.38	26.56	24.91	20.21	26.32	30.78	17.47	28.69	35.76	20.21	19.62	31.67	26.96	21.81
Fancg	Endogenous	59.29	45.36	55.22	58.9	53.34	59.07	71.37	57.85	64.14	71.94	42.17	56.55	60.31	49.99	57.71	69.25	46.58	43.04	55.62	40.42	62.6	53.2	62.9	45.92
Fas	Endogenous	15.25	12.96	11.83	15.66	6.49	11.81	5.17	16.07	16.25	9.64	25.95	9.42	11.8	9.57	7.09	9.89	2.91	8.97	6.62	9.51	6.54	12.67	11.23	19.51
Fasl	Endogenous	3.39	3.24	7.1	5.96	4.32	5.91	4.14	11.25	4.28	4.45	4.32	5.14	15.73	5.32	10.12	2.2	7.28	10.76	11.92	10.7	8.41	7.6	8.99	9.18
Fbln5	Endogenous	35.57	29.16	37.07	38.03	29.55	30.52	27.93	35.35	21.38	20.77	48.65	33.41	19.67	22.34	13.16	30.78	29.11	26.9	26.49	15.46	22.42	29.13	21.34	32.14
Fcer1g	Endogenous	49.12	75.6	40.23	54.43	61.99	53.16	52.75	77.14	47.89	48.21	61.63	65.12	49.82	52.12	63.79	39.57	65.5	32.28	42.38	58.26	48.59	50.67	50.55	51.66
Fcgr1	Endogenous	44.04	52.92	40.23	53.68	46.85	50.21	34.14	62.67	51.31	35.6	44.33	44.55	40.64	41.48	39.49	36.28	50.94	48.41	38.4	54.69	42.05	49.4	38.19	41.33
Fcgr2b	Endogenous	51.67	44.28	48.12	56.67	53.34	56.11	83.79	77.14	80.39	77.13	78.93	105.38	56.37	60.63	69.86	80.25	85.88	87.86	91.37	108.19	96.24	68.4	85.37	75.76
Fcgr3	Endogenous	33.03	49.68	44.96	41.75	36.04	52.18	55.86	59.46	45.32	45.24	42.17	43.7	40.64	51.05	34.42	54.96	52.4	52	47.67	55.88	52.32	36.73	48.3	45.92
Fcrla	Endogenous	11.86	10.8	3.94	6.71	12.25	6.89	4.14	19.28	8.55	4.45	16.22	1	11.8	4.25	9.11	6.6	5.82	8.97	11.92	9.51	8.41	13.93	4.49	17.22
Fcrlb	Endogenous	18.63	17.28	3.94	5.96	10.81	11.81	15.52	11.25	15.39	11.12	16.22	10.28	9.18	12.76	8.1	10.99	5.82	8.97	7.95	14.27	14.95	8.87	4.49	12.63
Fcrls	Endogenous	95.71	110.17	93.87	122.28	92.26	81.71	71.37	73.92	79.53	81.58	80.01	65.12	120.62	105.3	68.85	67.05	71.32	68.14	78.13	61.82	61.67	76	73.01	83.8
Fdxr	Endogenous	14.4	19.44	16.56	17.15	11.53	13.78	11.38	22.5	13.68	13.35	14.06	12.85	15.73	5.32	9.11	9.89	14.56	3.59	7.95	11.89	11.21	19	5.62	17.22
Fen1	Endogenous	92.32	93.97	85.98	100.66	74.96	85.65	73.44	115.7	80.39	86.77	105.96	78.82	70.8	75.52	93.15	86.84	62.59	75.31	84.75	67.77	83.16	89.93	89.86	90.69
Fgd2	Endogenous	29.64	24.84	32.34	30.57	39.64	33.47	24.83	17.68	29.08	25.22	35.68	34.27	26.22	22.34	26.32	19.79	21.83	32.28	27.81	30.91	22.42	31.67	12.36	43.62
Fgf13	Endogenous	1151.89	1271.24	1150.84	968.53	985.29	1169.53	1051.99	1118.46	1168.17	1013.83	879	1083.84	968.86	738.17	761.39	748.59	662.28	844.56	872.69	927.34	889.49	1032.34	837.95	968.86
Fgl2	Endogenous	28.8	22.68	21.3	21.62	28.11	24.61	17.58	27.32	15.39	26.7	22.7	22.28	28.84	13.83	13.16	27.48	20.38	32.28	23.84	34.48	14.95	32.93	13.48	25.25
Fkbp5	Endogenous	78.77	83.17	68.62	78.29	72.08	82.69	85.86	115.7	64.99	86.77	82.17	67.69	78.66	82.96	82.01	71.45	71.32	87.86	67.54	67.77	90.63	72.2	68.52	97.57
Flt1	Endogenous	56.75	63.72	65.47	58.9	55.5	69.9	68.27	88.38	69.27	58.59	54.06	62.55	69.49	59.56	55.69	60.46	68.41	86.07	79.46	71.33	80.35	63.33	65.15	79.21
Fos	Endogenous	52.51	56.16	41.02	43.24	49.01	75.8	60	53.03	60.72	52.66	57.3	56.55	85.22	62.76	48.6	38.47	56.77	68.14	62.24	80.85	48.59	48.13	56.16	45.92
Foxp3	Endogenous	16.09	20.52	18.93	17.15	16.58	22.64	17.58	25.71	26.51	16.32	22.7	17.14	38.02	27.65	19.24	24.18	30.57	26.9	42.38	35.67	32.7	35.47	21.34	35.59
Fpr1	Endogenous	11.01	15.12	9.47	6.71	12.97	8.86	9.31	11.25	5.13	6.67	16.22	6	11.8	10.64	8.1	12.09	21.83	12.55	9.27	8.32	12.15	16.47	6.74	10.33
Fscn1	Endogenous	1561.83	1631.98	1512.89	1454.66	1502.07	1534.76	1602.3	1732.33	1733.44	1593.06	1509.33	1609.05	1658.46	1507.18	1559.22	1487.28	1464.29	1775.2	1603.69	1689.43	1567.83	1798.69	1693.87	1793.08
Fyn	Endogenous	1466.96	1559.61	1505.79	1621.67	1387.47	1632.22	1526.78	1754.83	1577.8	1484.04	1555.82	1552.5	1667.64	1408.27	1422.54	1534.55	1654.97	1705.26	1639.45	1733.42	1468.79	1578.28	1525.38	1639.26
Gadd45a	Endogenous	56.75	50.76	59.16	69.34	61.26	64.97	49.65	54.64	61.57	64.52	68.11	69.4	44.58	36.16	41.51	47.27	45.12	34.07	62.24	65.39	41.11	55.73	35.94	65.43
Gadd45g	Endogenous	86.39	81	52.85	77.54	62.71	60.05	61.03	98.03	55.59	61.56	78.93	67.69	62.93	70.2	77.96	68.15	71.32	53.79	68.86	46.37	55.13	59.53	65.15	70.02
Gal3st1	Endogenous	57.59	73.44	69.41	100.66	59.1	78.76	67.24	98.03	76.97	72.68	70.28	77.97	79.97	45.74	39.49	52.76	77.14	59.17	90.05	67.77	52.32	50.67	61.78	67.73
Gba	Endogenous	147.37	181.45	156.97	135.7	131.18	146.68	161.37	144.63	134.26	136.46	156.77	151.65	161.26	146.78	143.77	141.8	135.37	172.14	156.26	181.9	144.82	173.54	141.53	145.79
Gbp2	Endogenous	13.55	25.92	14.2	16.4	17.3	10.83	20.69	17.68	14.54	20.02	23.79	15.42	22.29	11.7	11.14	7.69	18.92	1.79	18.54	16.64	16.82	10.13	16.85	13.78
Gclc	Endogenous	205.82	224.65	197.99	227.41	203.98	213.63	155.16	265.15	208.66	211.37	234.62	206.49	230.74	229.75	208.57	244.03	301.3	224.14	246.31	233.03	267.22	252.07	230.27	260.58
Gdpd2	Endogenous	119.42	117.73	122.26	86.49	79.28	79.74	107.58	114.1	100.91	94.19	109.2	106.24	77.35	88.28	82.01	78.05	58.22	109.38	67.54	73.71	99.04	87.4	98.85	98.72
Gja1	Endogenous	1694.8	1804.79	1640.67	1631.37	1445.13	1883.26	1647.81	2190.32	1481.16	1587.87	1671.5	1501.09	1489.34	1385.93	1465.06	1293.81	1349.3	1509.81	1505.7	1417.17	1480	1466.82	1488.31	1456.74
Gjb1	Endogenous	21.17	29.16	23.66	26.84	23.79	27.56	10.34	25.71	21.38	22.25	31.35	21.42	26.22	19.15	14.17	19.79	18.92	21.52	34.43	17.83	27.1	29.13	16.85	33.29
Gna15	Endogenous	32.19	34.56	22.87	32.81	30.27	25.6	39.31	43.39	35.06	30.41	25.95	29.99	14.42	26.59	23.29	20.89	21.83	26.9	34.43	23.78	27.1	24.07	16.85	17.22
Gpr183	Endogenous	22.87	18.36	11.83	17.89	18.74	8.86	17.58	20.89	15.39	14.83	25.95	21.42	30.15	14.89	29.36	19.79	20.38	19.72	18.54	19.02	20.56	22.8	20.22	29.85
Gpr34	Endogenous	109.26	115.57	131.73	155.83	115.32	115.18	77.58	81.96	105.19	115.7	98.39	96.82	110.13	86.16	61.76	76.95	88.79	73.52	109.91	83.22	85.96	60.8	99.97	105.61
Gpr62	Endogenous	24.56	20.52	14.2	23.11	30.99	26.58	12.41	19.28	20.52	15.57	18.38	29.99	22.29	20.21	12.15	17.59	29.11	10.76	22.51	23.78	13.08	17.73	16.85	34.44
Gpr84	Endogenous	16.94	16.2	19.72	17.15	12.25	17.72	12.41	32.14	19.67	12.61	16.22	9.42	22.29	15.95	24.3	18.69	23.29	17.93	18.54	23.78	10.28	20.27	21.34	30.99
Grap	Endogenous	52.51	38.88	40.23	42.5	33.16	38.39	43.45	36.96	56.44	39.31	35.68	41.98	62.93	30.85	33.41	28.58	30.57	43.04	38.4	48.75	46.72	50.67	37.07	40.18
Gria1	Endogenous	1040.93	1218.31	1104.3	1132.56	1100.61	1131.14	1175.09	1508.96	1133.11	1191.83	1240.11	1244.91	1117.01	1070.03	1166.38	1157.51	1112.05	1239.05	1137.55	1199.6	1279.12	1255.28	1189.52	1111.21
Gria2	Endogenous	2533.31	2835.17	2608.51	2394.86	2413.12	2867.71	2823.93	3708.92	2823.78	2672.91	2620.78	2835.11	1819.72	1707.15	1936.88	1829.15	1407.53	1827.2	1895.03	1742.93	2185.43	2244.56	1976.92	2078.92
Gria4	Endogenous	719.08	709.6	707.54	649.41	622.02	599.53	689.95	541.55	776.5	673.42	699.52	641.73	884.95	831.77	676.34	682.63	909.72	912.7	806.48	897.62	685.81	876.54	860.41	866.7
Grin2a	Endogenous	23.72	39.96	42.59	53.68	42.53	56.11	47.58	40.17	45.32	42.27	36.76	44.55	41.95	56.37	39.49	49.47	43.67	69.93	47.67	61.82	50.45	53.2	49.42	61.99
Grin2b	Endogenous	1158.66	1385.72	1278.62	1348.78	1361.52	1538.7	1256.8	1740.37	1352.03	1317.17	1193.62	1433.41	1221.89	1066.84	1095.51	1010.21	973.77	1283.88	1177.28	1177.01	1212.78	1433.88	1091.8	1300.62
Grm2	Endogenous	38.11	57.24	47.33	31.32	34.6	34.46	41.38	59.46	60.72	60.07	51.9	43.7	61.62	41.48	43.54	40.67	34.93	57.38	34.43	64.2	25.23	63.33	49.42	83.8
Grm3	Endogenous	1218.8	1046.58	1052.24	1107.21	1098.45	1000.21	1237.15	1107.21	1183.56	1158.46	1333.09	1138.67	1248.11	1298.71	1274.72	1248.74	1372.59	1414.78	1125.63	1097.36	1244.55	1350.28	1219.85	1268.47
Grn	Endogenous	344.72	484.95	362.84	374.29	374.08	393.78	403.42	464.42	419.04	390.11	410.85	414.69	374.96	330.79	364.49	350.66	328.96	394.49	403.9	406.61	339.17	393.94	381.91	404.08
Gsn	Endogenous	110.95	197.65	180.63	263.94	247.22	258.91	106.54	188.02	197.55	154.26	158.93	209.91	119.3	79.77	101.25	97.83	103.34	93.24	205.26	142.67	110.25	110.2	78.63	166.45
Gstm1	Endogenous	27.1	23.76	21.3	20.13	18.74	25.6	17.58	20.89	25.66	17.06	30.27	23.99	41.95	34.04	23.29	31.88	36.39	26.9	33.11	21.4	29.9	26.6	44.93	39.03
Gzma	Endogenous	4.23	5.4	4.73	9.69	6.49	2.95	10.34	11.25	9.41	6.67	8.65	6.85	9.18	5.32	5.06	2.2	4.37	8.97	9.27	11.89	3.74	7.6	4.49	2.3
Gzmb	Endogenous	5.93	9.72	14.2	3.73	4.32	7.88	5.17	9.64	6.84	2.97	3.24	6	9.18	8.51	8.1	6.6	10.19	12.55	7.95	4.76	5.61	5.07	4.49	4.59
H2-T23	Endogenous	15.25	15.12	6.31	15.66	4.32	14.77	17.58	16.07	10.26	11.87	17.3	7.71	11.8	13.83	19.24	12.09	16.01	19.72	13.24	14.27	12.15	11.4	13.48	14.92
H2afx	Endogenous	728.4	693.4	679.93	725.47	636.44	597.56	653.74	673.33	693.55	674.9	680.06	678.58	582.1	609.47	661.15	613.38	545.83	566.63	535.01	533.82	668.06	630.81	669.46	590.04
Hat1	Endogenous	250.71	201.97	214.55	214.73	203.26	162.43	194.47	192.84	203.53	212.11	276.78	199.63	204.52	198.9	196.42	214.35	216.88	170.35	194.67	173.58	199.95	176.07	249.36	199.74
Hcar2	Endogenous	6.78	7.56	7.1	8.95	5.77	11.81	8.28	11.25	9.41	6.67	16.22	6	7.87	8.51	8.1	9.89	16.01	8.97	9.27	11.89	6.54	5.07	8.99	14.92
Hdac1	Endogenous	176.17	179.29	168.8	157.32	162.89	154.56	152.06	178.38	157.35	176.51	167.58	178.21	178.3	149.97	171.11	184.67	157.2	168.55	165.53	187.85	162.58	167.2	172.98	175.63
Hdac2	Endogenous	1135.8	986.1	1046.72	1099.75	983.12	940.15	1117.16	928.84	1104.88	1030.89	1033.61	1058.13	1174.69	1142.35	1236.24	1294.91	1179	1197.81	1070.01	1092.6	1122.15	1240.08	1255.8	1036.59
Hdac4	Endogenous	88.09	106.93	81.24	97.67	82.89	101.4	81.72	118.92	106.04	97.16	94.06	93.39	87.84	65.95	81	70.35	81.51	78.9	104.62	78.47	98.11	106.4	101.09	88.39
Hdac6	Endogenous	263.41	264.62	278.44	269.16	261.64	237.25	289.63	282.83	297.6	282.57	318.95	248.47	224.19	239.32	277.42	226.44	218.33	261.8	218.5	244.91	260.68	298.94	213.42	283.54
Hdc	Endogenous	12.7	4.32	3.16	4.47	6.49	6.89	3.1	6.43	9.41	3.71	9.73	6.85	5.24	7.45	1.01	12.09	8.73	7.17	6.62	7.13	5.61	8.87	3.37	6.89
Hells	Endogenous	73.69	63.72	59.16	64.87	61.26	56.11	78.61	78.74	77.82	62.3	69.2	65.97	77.35	84.03	82.01	89.04	104.8	98.62	80.78	71.33	74.75	93.73	83.12	59.69
Hif1a	Endogenous	1162.9	1205.35	1107.46	1087.08	1058.08	1091.76	1174.05	1279.16	1119.42	1098.38	1137.4	982.73	1346.44	1268.93	1225.1	1260.84	1326.01	1371.74	1268.65	1336.33	1188.48	1278.08	1298.48	1193.86
Hilpda	Endogenous	24.56	37.8	23.66	26.84	26.67	26.58	32.07	22.5	37.63	31.15	37.84	34.27	35.4	34.04	37.46	40.67	36.39	50.21	46.35	38.04	35.51	34.2	37.07	41.33
Hira	Endogenous	281.2	249.5	288.7	272.14	255.15	206.74	219.29	236.23	285.63	268.48	265.97	289.59	309.41	326.54	327.03	322.08	366.8	360.42	307.23	335.27	328.89	336.94	384.15	323.72
Hist1h1d	Endogenous	8.47	5.4	4.73	7.46	4.32	5.91	10.34	4.82	5.13	5.93	9.73	7.71	1.31	4.25	5.06	6.6	7.28	1.79	6.62	1.19	5.61	1.27	1.12	5.74
Hmgb1	Endogenous	917.28	870.53	851.1	862.66	776.98	702.9	927.86	805.1	899.64	857.35	850.89	833.65	922.97	826.45	905.16	904.68	940.29	1004.15	930.96	861.96	857.73	977.88	923.31	894.25
Hmox1	Endogenous	21.17	18.36	18.14	20.88	10.81	14.77	12.41	22.5	12.83	13.35	18.38	11.14	24.91	18.08	17.21	15.39	16.01	16.14	19.86	14.27	7.47	19	20.22	18.37
Homer1	Endogenous	901.18	945.06	984.4	1005.06	983.12	1040.57	925.79	1025.26	935.56	892.2	930.9	1007.58	1086.85	1040.24	864.66	888.19	986.87	1025.67	1002.47	983.22	894.17	995.61	891.86	939.02
Hpgds	Endogenous	60.14	65.88	58.37	65.61	59.82	53.16	45.51	54.64	68.41	49.69	50.82	52.26	35.4	55.31	50.62	31.88	39.3	34.07	58.27	46.37	43.91	53.2	41.56	50.51
Hprt	Endogenous	291.36	302.42	319.46	290.78	289.03	299.27	288.6	382.46	315.56	291.47	328.68	310.16	279.25	259.53	297.67	260.52	234.34	281.52	266.18	262.75	254.14	279.94	316.76	290.43
Hps4	Endogenous	55.9	47.52	44.96	44.74	52.62	52.18	54.82	40.17	53.88	51.92	61.63	42.84	83.91	65.95	58.72	50.57	56.77	62.76	55.62	49.93	63.54	62.07	62.9	60.84
Hrk	Endogenous	118.58	157.69	122.26	118.55	139.11	154.56	126.2	136.59	119.72	154.26	132.99	136.23	136.35	144.66	168.07	162.69	181.94	156	143.02	181.9	153.23	163.4	168.49	151.53
Hsd11b1	Endogenous	45.74	52.92	55.22	55.17	49.01	37.41	43.45	40.17	76.11	51.92	57.3	52.26	64.24	46.8	51.64	36.28	53.86	46.62	60.92	66.58	61.67	55.73	44.93	57.4
Hspb1	Endogenous	23.72	30.24	27.61	29.82	30.27	34.46	31.03	54.64	29.93	26.7	41.08	20.56	38.02	17.02	23.29	23.08	34.93	23.31	33.11	27.34	30.83	22.8	30.33	33.29
Hus1	Endogenous	103.33	100.45	90.71	97.67	82.89	86.63	74.48	101.24	92.36	86.77	91.9	99.39	99.64	101.05	86.06	101.13	103.34	120.14	90.05	79.66	104.65	97.53	90.98	99.87
Icam2	Endogenous	67.76	89.65	64.68	69.34	73.52	54.14	69.31	110.88	90.65	69.72	71.36	79.68	57.69	41.48	56.7	58.26	42.21	44.83	71.51	54.69	76.62	63.33	71.89	68.88
Ifi30	Endogenous	77.92	63.72	75.72	76.05	57.66	66.94	113.78	112.49	111.17	103.09	91.9	114.81	73.42	86.16	125.55	108.83	101.89	109.38	104.62	91.55	127.07	125.4	105.59	114.79
Ifih1	Endogenous	13.55	24.84	12.62	35.79	31.71	33.47	16.55	38.57	31.64	31.89	23.79	26.56	19.67	19.15	24.3	31.88	21.83	25.1	41.05	29.72	24.29	25.33	28.08	35.59
Ifitm2	Endogenous	92.32	109.09	107.27	86.49	80.73	97.46	96.2	117.31	102.62	89	95.14	101.96	85.22	90.41	76.95	92.34	72.78	98.62	79.46	111.76	113.06	124.13	108.96	101.02
Ifitm3	Endogenous	110.11	113.41	119.11	129.73	133.34	112.23	95.17	133.38	115.45	119.41	172.99	115.67	146.84	163.8	126.56	124.21	177.58	204.42	166.86	122.46	143.89	126.67	147.15	103.31
Ifnar1	Endogenous	321.85	295.94	359.69	301.97	300.56	301.24	329.98	347.11	332.66	325.58	321.11	371.85	340.87	344.62	383.73	300.09	301.3	376.56	293.99	332.89	344.77	367.34	323.5	332.9
Ifnar2	Endogenous	123.66	130.69	99.39	126.75	98.74	96.48	115.85	102.85	138.54	99.38	117.85	112.24	111.44	120.19	125.55	102.23	120.81	82.48	112.56	112.95	116.79	135.53	126.93	113.65
Igf1	Endogenous	17.79	21.6	11.83	13.42	16.58	12.8	12.41	19.28	16.25	11.87	23.79	14.57	15.73	10.64	11.14	9.89	4.37	8.97	13.24	13.08	7.47	12.67	8.99	12.63
Igf1r	Endogenous	116.88	114.49	125.42	126.01	116.76	125.03	111.72	155.88	127.42	129.05	130.82	137.09	149.46	137.21	145.8	127.51	136.82	141.66	129.78	122.46	156.97	150.73	146.02	141.2
Igf2r	Endogenous	109.26	123.13	104.12	100.66	82.17	92.54	98.27	102.85	108.61	95.67	113.52	87.39	108.82	108.49	104.29	100.03	106.26	98.62	92.7	115.32	103.71	97.53	122.43	121.68
Igsf10	Endogenous	37.27	45.36	31.55	32.06	30.27	35.44	41.38	35.35	35.06	37.08	51.9	37.7	34.09	34.04	34.42	23.08	37.84	26.9	29.13	34.48	36.44	29.13	25.83	33.29
Igsf6	Endogenous	11.01	11.88	11.83	14.91	10.09	8.86	10.34	20.89	12.83	8.16	16.22	15.42	14.42	13.83	18.22	18.69	14.56	8.97	15.89	17.83	13.08	12.67	10.11	8.04
Ikbkb	Endogenous	238	207.37	199.56	219.95	216.95	192.95	198.61	231.41	238.59	230.65	198.94	227.05	228.12	203.16	203.51	193.47	216.88	222.35	243.67	208.06	229.85	235.6	242.62	239.92
Ikbke	Endogenous	8.47	15.12	18.14	9.69	19.46	11.81	8.28	12.86	11.97	15.57	11.89	13.71	22.29	13.83	13.16	16.49	16.01	17.93	19.86	14.27	18.69	12.67	13.48	14.92
Ikbkg	Endogenous	54.21	74.52	63.89	61.14	56.94	56.11	68.27	69.1	59.01	60.82	77.84	52.26	52.44	52.12	54.67	36.28	59.68	55.59	51.65	51.12	49.52	50.67	52.79	58.54
Il10rb	Endogenous	53.36	65.88	60.74	70.09	47.57	41.35	62.06	98.03	76.11	64.52	74.6	66.83	82.6	67.01	77.96	67.05	69.87	60.97	84.75	72.52	76.62	54.47	52.79	60.84
Il15ra	Endogenous	6.78	14.04	11.83	9.69	6.49	7.88	6.21	14.46	9.41	6.67	16.22	12.85	9.18	6.38	10.12	5.5	14.56	7.17	10.59	10.7	8.41	12.67	11.23	11.48
Il1a	Endogenous	18.63	12.96	9.47	11.93	8.65	18.7	10.34	12.86	9.41	8.9	11.89	13.71	13.11	10.64	12.15	10.99	8.73	16.14	9.27	17.83	9.34	11.4	7.86	17.22
Il1b	Endogenous	3.39	9.72	5.52	5.22	5.05	2.95	7.24	8.03	5.13	4.45	7.57	8.57	2.62	2.13	4.05	7.69	2.91	16.14	2.65	4.76	9.34	5.07	1.12	3.44
Il1r1	Endogenous	26.26	24.84	31.55	17.89	18.74	22.64	28.96	25.71	27.37	26.7	31.35	21.42	35.4	29.78	29.36	18.69	32.02	30.48	19.86	39.23	18.69	16.47	20.22	36.73
Il1r2	Endogenous	10.16	5.4	5.52	5.96	6.49	12.8	12.41	11.25	12.83	8.16	10.81	7.71	10.49	5.32	6.07	9.89	8.73	10.76	5.3	7.13	5.61	7.6	6.74	10.33
Il1rap	Endogenous	104.18	123.13	115.95	99.91	131.18	108.29	92.06	131.77	116.3	115.7	132.99	114.81	87.84	106.36	91.12	79.15	96.07	102.21	123.16	110.57	81.29	100.07	111.2	105.61
Il1rl2	Endogenous	30.49	17.28	22.09	23.86	15.86	15.75	22.76	40.17	23.94	20.77	27.03	23.99	35.4	22.34	21.26	34.08	30.57	28.69	27.81	35.67	33.64	30.4	23.59	30.99
Il1rn	Endogenous	11.86	9.72	4.73	13.42	2.88	3.94	2.07	9.64	10.26	4.45	7.57	4.28	11.8	19.15	9.11	8.79	8.73	8.97	11.92	7.13	11.21	6.33	5.62	6.89
Il21r	Endogenous	11.01	3.24	7.89	9.69	6.49	6.89	6.21	12.86	11.97	5.93	9.73	5.14	7.87	7.45	4.05	4.4	13.1	1.79	7.95	13.08	8.41	11.4	14.6	10.33
Il2rg	Endogenous	28.8	29.16	28.4	34.3	35.32	26.58	20.69	32.14	28.22	34.86	27.03	30.84	27.53	31.91	33.41	27.48	36.39	37.66	37.08	33.29	28.96	49.4	32.57	16.07
Il3	Endogenous	12.7	12.96	6.31	11.93	4.32	9.84	5.17	20.89	7.7	8.9	9.73	6.85	2.62	4.25	6.07	9.89	13.1	12.55	10.59	10.7	13.08	6.33	7.86	9.18
Il3ra	Endogenous	6.78	15.12	7.89	16.4	11.53	13.78	9.31	14.46	12.83	11.87	21.62	12.85	14.42	18.08	8.1	23.08	13.1	21.52	13.24	15.46	16.82	16.47	19.1	10.33
Il6ra	Endogenous	30.49	48.6	41.02	38.77	38.2	30.52	31.03	53.03	34.21	34.86	44.33	41.13	26.22	27.65	26.32	39.57	32.02	19.72	39.73	34.48	22.42	24.07	41.56	34.44
Inpp5d	Endogenous	15.25	28.08	25.24	26.84	20.9	31.5	17.58	35.35	19.67	19.28	31.35	17.99	10.49	13.83	19.24	14.29	18.92	28.69	22.51	11.89	23.36	3.8	16.85	21.81
Iqsec1	Endogenous	779.22	874.85	743.04	744.11	712.12	746.22	720.98	816.35	742.29	766.87	753.58	747.12	903.31	926.43	733.04	706.82	850.05	921.67	778.67	816.78	742.8	865.14	818.85	943.61
Irak1	Endogenous	84.7	82.08	76.51	79.78	77.84	81.71	78.61	57.85	82.1	91.96	94.06	82.25	94.39	88.28	78.97	74.75	106.26	86.07	84.75	78.47	84.09	102.6	85.37	94.13
Irak2	Endogenous	51.67	70.2	60.74	62.63	54.78	68.91	42.41	75.53	59.86	46.72	88.66	56.55	52.44	54.25	52.65	46.17	61.13	32.28	56.94	54.69	47.65	49.4	41.56	53.95
Irak3	Endogenous	13.55	11.88	16.56	10.44	8.65	10.83	11.38	11.25	11.97	17.8	16.22	14.57	14.42	15.95	14.17	19.79	20.38	16.14	23.84	24.97	16.82	19	15.73	22.96
Irak4	Endogenous	21.17	20.52	35.5	35.04	23.06	22.64	26.89	38.57	37.63	23.73	30.27	34.27	17.04	28.72	28.35	18.69	18.92	21.52	29.13	15.46	30.83	39.27	15.73	27.55
Irf1	Endogenous	28.8	41.04	31.55	41.01	30.99	35.44	31.03	51.42	40.19	30.41	42.17	26.56	39.33	37.23	27.34	35.18	42.21	34.07	49	36.86	29.9	36.73	40.44	49.36
Irf2	Endogenous	74.53	79.92	93.87	87.98	69.19	105.34	76.55	133.38	82.95	104.57	92.98	105.38	94.39	94.66	91.12	97.83	96.07	111.17	119.18	114.13	108.38	101.33	82	99.87
Irf3	Endogenous	105.03	96.13	89.13	102.15	83.61	85.65	92.06	81.96	106.9	89	97.31	93.39	114.06	126.57	90.11	111.02	139.73	78.9	113.89	130.78	114.92	125.4	95.48	115.94
Irf4	Endogenous	16.94	12.96	11.83	11.93	10.09	9.84	6.21	11.25	6.84	9.64	19.46	10.28	13.11	7.45	12.15	8.79	14.56	19.72	18.54	10.7	9.34	16.47	10.11	13.78
Irf6	Endogenous	16.09	15.12	14.99	17.89	15.86	14.77	10.34	25.71	12.83	12.61	9.73	9.42	11.8	19.15	11.14	9.89	17.47	8.97	11.92	17.83	8.41	8.87	10.11	14.92
Irf7	Endogenous	20.33	19.44	9.47	19.39	19.46	13.78	7.24	16.07	11.97	10.38	22.7	9.42	17.04	20.21	19.24	12.09	13.1	14.35	25.16	14.27	17.75	25.33	13.48	17.22
Irf8	Endogenous	29.64	32.4	22.09	34.3	24.51	31.5	20.69	22.5	26.51	17.06	29.19	29.13	20.98	25.53	23.29	27.48	37.84	23.31	37.08	23.78	35.51	35.47	17.97	25.25
Islr2	Endogenous	1145.96	1030.38	957.59	896.21	868.52	932.28	1196.81	1300.05	977.46	945.6	948.19	845.65	1451.32	1282.76	1377.99	1309.2	1216.85	1328.71	1035.58	1121.14	1070.76	1232.48	1383.85	1173.2
Itga6	Endogenous	164.31	166.33	157.76	161.79	137.67	159.48	160.33	215.34	152.22	144.62	181.64	127.66	154.7	120.19	114.41	111.02	110.62	132.69	116.54	127.21	160.71	129.2	152.76	150.38
Itga7	Endogenous	38.96	43.2	43.38	42.5	40.36	38.39	36.2	45	59.01	45.98	38.92	41.13	36.71	31.91	30.37	29.68	42.21	28.69	45.03	42.8	36.44	34.2	37.07	42.47
Itgam	Endogenous	27.95	41.04	41.02	44.74	39.64	35.44	35.17	28.93	37.63	31.89	28.11	41.98	48.51	40.42	36.45	35.18	39.3	39.45	62.24	39.23	38.31	31.67	35.94	51.66
Itgav	Endogenous	160.93	141.49	149.08	180.43	161.45	136.84	127.23	120.52	158.21	151.3	172.99	196.2	146.84	175.5	153.9	149.5	165.93	156	152.29	142.67	170.98	167.2	133.67	165.3
Itgax	Endogenous	8.47	9.72	8.68	11.18	7.93	6.89	7.24	17.68	8.55	8.16	15.14	6	10.49	9.57	5.06	18.69	14.56	5.38	11.92	4.76	9.34	10.13	6.74	6.89
Itgb5	Endogenous	261.72	251.66	290.27	279.6	210.46	235.28	250.33	253.9	265.1	266.99	284.35	229.62	271.39	292.5	262.23	266.02	305.67	344.28	332.39	294.85	309.27	316.67	319	291.58
Jag1	Endogenous	77.92	54	78.09	68.59	67.75	56.11	66.2	72.31	68.41	61.56	68.11	75.4	91.77	90.41	87.07	68.15	101.89	73.52	98	67.77	79.42	63.33	84.24	53.95
Jam2	Endogenous	306.61	341.3	306.84	316.13	279.66	243.16	276.19	274.79	280.5	269.22	315.7	305.02	294.98	232.94	266.28	240.74	286.75	270.76	251.61	238.97	273.76	254.6	248.24	280.1
Jarid2	Endogenous	265.1	255.98	227.96	243.81	259.48	268.76	268.95	331.04	242.01	263.29	284.35	282.74	279.25	278.67	300.71	290.2	282.38	294.07	283.39	250.86	298.99	250.8	315.63	295.02
Jun	Endogenous	181.25	193.33	156.97	165.52	186.68	228.39	175.85	208.91	175.31	172.8	156.77	173.93	176.99	168.06	139.72	133.01	184.86	200.83	186.72	208.06	177.53	183.67	202.19	222.7
Kat2a	Endogenous	352.34	346.7	372.31	331.04	327.95	325.85	327.91	368	373.71	373.05	335.17	386.41	384.13	355.26	342.22	318.78	347.88	401.66	360.2	359.05	386.82	376.2	327.99	386.86
Kat2b	Endogenous	94.86	127.45	101.75	105.87	101.63	88.6	95.17	112.49	94.92	94.19	123.25	107.96	90.46	99.98	88.09	92.34	87.33	84.28	111.24	90.36	104.65	127.93	90.98	103.31
Kcnd1	Endogenous	48.28	43.2	48.12	43.99	43.25	54.14	46.55	49.82	45.32	54.88	55.14	45.41	43.26	52.12	38.47	32.98	49.49	37.66	45.03	49.93	51.39	46.87	51.67	42.47
Kcnj10	Endogenous	313.38	321.86	373.1	376.53	360.38	349.48	267.91	294.08	352.33	312.23	374.09	323.01	284.5	276.55	218.7	234.14	251.81	285.11	316.5	262.75	293.38	234.34	234.76	282.39
Kcnk13	Endogenous	23.72	21.6	18.93	14.17	18.74	15.75	6.21	20.89	14.54	10.38	10.81	12	14.42	13.83	13.16	9.89	13.1	8.97	17.22	14.27	10.28	8.87	6.74	11.48
Kdm1a	Endogenous	636.08	610.24	638.92	561.43	573.73	606.42	670.3	642.79	618.29	595.54	593.57	620.31	662.07	628.61	626.73	643.06	663.73	684.97	584	634.87	611.99	647.27	750.33	627.92
Kdm1b	Endogenous	114.34	93.97	104.12	87.23	105.23	108.29	86.89	159.09	94.92	83.81	113.52	79.68	131.1	137.21	112.39	126.41	129.54	116.55	111.24	118.89	108.38	131.73	121.31	107.91
Kdm2a	Endogenous	286.28	313.22	280.02	283.33	281.1	297.31	301.01	329.43	311.28	312.23	285.43	315.3	251.72	275.48	299.69	239.64	237.26	256.42	263.53	254.43	291.52	329.34	238.13	260.58
Kdm2b	Endogenous	127.05	116.65	117.53	101.4	90.82	135.85	151.02	107.67	124	122.37	137.31	115.67	123.24	106.36	126.56	106.63	100.43	136.28	120.51	140.29	113.99	157.07	125.8	89.54
Kdm3a	Endogenous	204.12	189.01	163.28	178.94	177.31	198.86	189.3	237.83	166.76	184.67	207.59	192.78	205.83	201.03	219.71	200.06	241.62	220.55	192.02	158.12	185	195.07	201.06	188.26
Kdm3b	Endogenous	5.93	18.36	6.31	12.68	7.93	6.89	9.31	11.25	8.55	3.71	10.81	5.14	19.67	15.95	8.1	10.99	23.29	23.31	3.97	7.13	11.21	17.73	14.6	14.92
Kdm4a	Endogenous	184.64	122.05	134.09	130.48	131.9	127.98	134.47	152.66	156.5	155.75	151.37	167.07	211.08	203.16	211.61	192.37	199.41	231.31	176.13	189.04	197.15	183.67	214.54	202.04
Kdm4b	Endogenous	309.99	396.38	327.35	354.16	345.25	352.43	359.97	364.79	344.64	366.37	334.08	379.56	363.16	374.4	346.27	364.95	403.19	408.83	328.42	397.09	362.53	423.07	386.4	416.7
Kdm4c	Endogenous	166.85	183.61	173.53	170	182.35	134.87	136.54	200.87	152.22	174.29	181.64	173.07	179.61	170.18	191.36	168.18	177.58	181.11	173.48	160.5	183.13	184.94	181.97	179.08
Kdm4d	Endogenous	21.17	11.88	26.03	25.35	20.18	19.69	22.76	19.28	17.96	19.28	29.19	22.28	34.09	35.1	20.25	27.48	40.76	25.1	31.78	30.91	24.29	29.13	24.71	28.7
Kdm5a	Endogenous	252.4	243.01	267.4	277.36	255.15	262.85	271.01	290.86	260.83	255.13	256.24	266.46	277.94	271.23	267.3	263.82	288.2	303.04	299.29	268.69	248.54	263.47	269.58	282.39
Kdm5b	Endogenous	544.61	476.31	491.41	504.02	532.64	506.99	563.75	504.59	514.81	555.5	522.21	534.64	412.98	462.69	536.62	407.82	379.9	390.9	443.63	410.17	478.38	480.07	434.7	432.77
Kdm5c	Endogenous	406.55	542.19	431.47	439.16	419.48	515.85	414.8	523.88	519.09	505.06	533.02	432.68	499.51	382.91	409.04	488.07	381.36	523.59	471.44	411.36	521.36	447.14	460.53	433.92
Kdm5d	Endogenous	191.42	7.56	197.99	167.01	184.52	6.89	159.3	17.68	5.99	5.19	4.32	208.2	7.87	214.86	220.72	15.39	208.14	5.38	15.89	216.38	7.47	225.47	15.73	192.85
Kdm6a	Endogenous	95.71	129.61	77.3	92.45	85.05	119.12	79.65	115.7	113.74	129.79	134.07	102.81	135.04	97.86	100.24	122.02	87.33	145.24	115.21	90.36	130.81	96.27	123.56	86.1
Kif2c	Endogenous	42.35	31.32	35.5	36.53	32.43	16.74	30	40.17	31.64	31.89	48.65	35.99	31.46	48.93	51.64	58.26	37.84	39.45	34.43	39.23	48.59	38	35.94	33.29
Kir3dl1	Endogenous	4.23	8.64	11.83	2.98	9.37	8.86	5.17	9.64	5.99	5.19	15.14	4.28	7.87	11.7	3.04	6.6	10.19	3.59	13.24	11.89	5.61	10.13	3.37	10.33
Kir3dl2	Endogenous	3.39	5.4	4.73	6.71	10.81	6.89	5.17	8.03	8.55	10.38	11.89	9.42	10.49	12.76	5.06	6.6	7.28	7.17	7.95	9.51	11.21	16.47	12.36	9.18
Kit	Endogenous	98.25	143.65	106.49	117.8	112.44	127.98	123.09	149.45	135.12	131.27	120.01	121.66	141.59	92.54	85.05	101.13	98.98	143.45	117.86	164.07	119.6	146.93	144.9	160.71
Klrb1	Endogenous	4.23	4.32	6.31	2.98	7.21	6.89	10.34	4.82	4.28	3.71	5.41	6.85	6.56	6.38	5.06	4.4	2.91	3.59	1.32	2.38	6.54	5.07	5.62	10.33
Klrd1	Endogenous	11.86	6.48	9.47	7.46	7.93	6.89	3.1	8.03	11.12	4.45	14.06	5.14	6.56	10.64	5.06	6.6	7.28	8.97	7.95	9.51	1	3.8	2.25	9.18
Klrk1	Endogenous	13.55	10.8	8.68	12.68	10.09	14.77	9.31	19.28	10.26	7.42	15.14	8.57	10.49	9.57	13.16	16.49	16.01	1.79	18.54	15.46	6.54	8.87	14.6	19.51
Kmt2a	Endogenous	382.83	414.75	432.25	433.19	397.14	441.04	426.18	514.24	369.44	389.37	460.58	441.25	447.06	419.08	421.19	396.83	372.62	442.9	422.44	433.95	447.55	430.67	426.84	397.19
Kmt2c	Endogenous	307.45	307.82	346.28	306.44	309.93	302.23	272.05	361.57	320.69	300.37	323.27	333.29	308.09	292.5	321.97	289.1	324.59	288.69	283.39	300.79	340.1	348.34	310.02	340.94
Lacc1	Endogenous	41.5	47.52	40.23	58.9	44.69	57.1	47.58	43.39	49.6	51.17	51.9	50.55	31.46	56.37	31.39	51.66	58.22	48.41	47.67	68.96	46.72	53.2	35.94	44.77
Lag3	Endogenous	25.41	24.84	25.24	26.84	21.62	18.7	14.48	20.89	14.54	20.77	19.46	21.42	15.73	22.34	29.36	24.18	26.2	26.9	21.19	14.27	10.28	25.33	23.59	34.44
Lair1	Endogenous	49.97	45.36	39.44	56.67	51.9	39.38	36.2	51.42	40.19	45.24	52.98	43.7	48.51	35.1	28.35	32.98	43.67	53.79	47.67	48.75	40.18	46.87	47.18	45.92
Lamp1	Endogenous	1500	1446.21	1419.03	1511.32	1350.71	1415.64	1452.31	1279.16	1458.93	1451.41	1487.7	1459.11	1627	1566.75	1476.2	1670.86	1739.39	1689.12	1639.45	1605.02	1465.05	1621.35	1659.04	1576.12
Lamp2	Endogenous	555.62	558.39	605	542.05	528.32	513.88	524.44	576.91	587.5	530.28	604.38	532.92	659.45	644.57	580.15	572.71	631.71	604.28	615.79	662.22	595.18	592.81	590.83	630.22
Lcn2	Endogenous	5.08	5.4	9.47	10.44	7.93	7.88	11.38	9.64	11.97	5.93	12.97	11.14	9.18	7.45	8.1	12.09	20.38	12.55	13.24	7.13	13.08	7.6	6.74	12.63
Ldha	Endogenous	1871.82	1919.28	1711.67	1740.22	1702.45	1716.89	1875.38	2019.98	2001.96	1849.67	1661.77	2046.86	1418.54	1221.06	1395.2	1377.36	1120.78	1289.26	1439.48	1370.81	1460.38	1651.75	1440.01	1666.81
Ldlrad3	Endogenous	130.43	145.81	118.32	138.68	113.88	129.95	135.51	130.17	141.1	142.4	153.53	142.23	102.26	119.13	120.49	123.12	101.89	123.73	140.37	137.91	113.06	111.47	123.56	143.49
Lfng	Endogenous	279.5	213.85	307.63	252.01	213.35	177.2	225.5	192.84	210.37	243.26	288.67	200.49	233.36	218.05	278.43	214.35	199.41	238.49	197.32	192.6	245.73	191.27	286.43	223.85
Lgmn	Endogenous	807.17	881.33	869.24	916.34	876.45	914.56	915.45	899.91	953.52	877.37	964.41	975.88	711.89	684.99	711.78	690.33	687.02	810.49	842.24	823.91	827.83	823.34	749.21	860.96
Lig1	Endogenous	60.98	64.8	61.53	66.36	55.5	47.25	68.27	86.78	71.83	63.78	52.98	61.69	69.49	49.99	66.82	57.16	64.04	78.9	64.89	76.09	58.86	60.8	61.78	73.47
Lilrb4a	Endogenous	8.47	15.12	11.04	13.42	11.53	11.81	9.31	11.25	10.26	16.32	15.14	10.28	28.84	18.08	20.25	15.39	16.01	21.52	15.89	24.97	8.41	17.73	19.1	19.51
Lingo1	Endogenous	390.46	555.15	436.99	407.84	472.1	529.64	445.83	523.88	569.55	485.04	441.12	520.07	477.22	356.32	320.96	366.05	317.31	444.7	394.63	564.73	406.44	575.07	416.73	538.38
Lmna	Endogenous	149.07	158.77	187.73	133.46	160.73	139.79	147.92	170.34	192.41	163.9	164.34	179.07	174.37	113.81	139.72	122.02	151.38	152.42	185.4	173.58	146.69	169.74	157.26	192.85
Lmnb1	Endogenous	307.45	248.42	236.64	255.74	188.12	183.11	241.02	233.01	216.36	234.36	255.16	221.91	283.18	302.08	350.32	342.97	308.58	277.93	271.48	205.68	272.83	274.87	295.42	227.29
Lrg1	Endogenous	10.16	17.28	9.47	13.42	10.81	2.95	9.31	14.46	9.41	7.42	6.49	8.57	11.8	5.32	13.16	9.89	7.28	10.76	3.97	11.89	9.34	8.87	8.99	12.63
Lrrc25	Endogenous	16.09	11.88	14.99	17.15	14.42	12.8	14.48	17.68	17.96	13.35	18.38	17.99	13.11	10.64	11.14	7.69	17.47	12.55	10.59	7.13	14.95	13.93	13.48	9.18
Lrrc3	Endogenous	237.15	228.97	242.95	229.64	225.6	225.44	229.64	191.23	258.26	223.24	227.05	246.75	288.43	205.28	248.06	295.7	234.34	279.73	237.04	296.04	271.89	335.67	290.92	262.88
Lsr	Endogenous	110.11	108.01	97.02	108.11	102.35	111.24	111.72	115.7	112.88	86.03	116.77	97.67	110.13	118.06	111.37	84.64	128.09	104	127.13	133.16	133.61	119.07	92.11	114.79
Lst1	Endogenous	20.33	24.84	15.78	15.66	14.42	17.72	18.62	36.96	26.51	20.02	21.62	15.42	20.98	25.53	21.26	24.18	16.01	19.72	18.54	21.4	13.08	24.07	23.59	32.14
Lta	Endogenous	12.7	12.96	16.56	11.18	8.65	7.88	8.28	12.86	13.68	8.9	5.41	7.71	18.35	12.76	7.09	16.49	16.01	10.76	15.89	10.7	9.34	10.13	10.11	11.48
Ltb	Endogenous	12.7	14.04	8.68	9.69	7.21	14.77	6.21	11.25	5.99	9.64	17.3	6.85	10.49	8.51	11.14	7.69	17.47	3.59	13.24	7.13	7.47	7.6	5.62	11.48
Ltbr	Endogenous	52.51	38.88	52.06	60.39	45.41	30.52	47.58	62.67	51.31	45.98	52.98	44.55	76.04	73.39	60.75	59.36	88.79	75.31	71.51	61.82	62.6	51.93	53.92	50.51
Ltc4s	Endogenous	13.55	21.6	17.35	21.62	19.46	20.67	14.48	25.71	13.68	12.61	19.46	14.57	14.42	14.89	14.17	29.68	20.38	16.14	14.57	22.59	14.02	19	22.47	19.51
Ly6a	Endogenous	28.8	31.32	34.71	35.79	33.16	32.49	24.83	28.93	32.5	30.41	37.84	33.41	13.11	23.4	26.32	20.89	37.84	25.1	31.78	23.78	26.16	27.87	17.97	35.59
Ly6g	Endogenous	14.4	15.12	13.41	13.42	12.25	6.89	8.28	14.46	13.68	10.38	12.97	7.71	17.04	22.34	18.22	14.29	18.92	10.76	21.19	26.16	10.28	17.73	21.34	17.22
Ly9	Endogenous	20.33	16.2	16.56	15.66	15.14	11.81	9.31	19.28	11.97	19.28	10.81	17.99	17.04	11.7	20.25	17.59	17.47	32.28	25.16	19.02	12.15	27.87	22.47	16.07
Lyn	Endogenous	50.82	62.64	55.22	50.7	43.97	45.28	47.58	51.42	58.15	57.11	69.2	65.97	66.86	45.74	45.56	60.46	74.23	62.76	54.3	70.15	68.21	45.6	50.55	59.69
Mafb	Endogenous	133.82	116.65	134.88	128.99	136.22	112.23	135.51	131.77	147.09	158.71	150.28	133.66	123.24	87.22	128.59	112.12	104.8	138.07	119.18	130.78	121.46	126.67	123.56	164.16
Maff	Endogenous	13.55	10.8	5.52	9.69	6.49	10.83	3.1	8.03	5.99	9.64	8.65	7.71	9.18	14.89	6.07	12.09	14.56	3.59	9.27	1.19	9.34	11.4	5.62	4.59
Mag	Endogenous	132.13	212.77	191.67	334.03	295.51	280.57	106.54	163.91	225.77	209.15	222.72	256.18	91.77	87.22	65.81	78.05	91.7	104	254.26	135.54	109.32	110.2	57.29	205.48
Mal	Endogenous	32.19	54	59.16	92.45	91.54	87.62	22.76	35.35	56.44	48.95	56.22	72.83	31.46	42.55	18.22	17.59	24.74	23.31	62.24	54.69	17.75	26.6	29.2	41.33
Man2b1	Endogenous	220.21	238.69	230.33	259.47	238.57	235.28	205.85	244.26	263.39	222.49	280.03	263.89	203.21	192.52	236.92	192.37	211.06	204.42	215.86	211.62	235.45	235.6	220.16	228.44
Map1lc3a	Endogenous	818.18	811.13	746.19	695.64	685.45	759.01	816.15	1132.92	924.44	800.24	707.09	792.53	747.29	663.71	681.4	747.49	710.31	771.04	662.14	782.3	811.01	843.61	828.96	867.84
Map2k1	Endogenous	1454.26	1562.86	1505.79	1532.95	1505.68	1532.79	1445.07	1637.52	1612	1536.7	1437.97	1694.73	1695.17	1597.59	1494.42	1656.56	1777.24	1834.37	1755.98	1974.77	1704.24	1859.49	1623.1	1827.52
Map2k4	Endogenous	786.84	785.21	873.19	829.85	844.74	760	715.81	625.12	1049.3	915.94	867.11	892.77	882.33	770.08	791.76	809.05	812.2	950.36	908.45	986.79	860.53	970.28	904.22	998.71
Map3k1	Endogenous	141.45	124.21	126.99	114.82	103.07	101.4	117.92	101.24	120.58	115.7	126.5	114.81	137.66	144.66	138.71	130.81	155.74	129.11	149.64	103.43	132.68	135.53	158.38	127.42
Map3k14	Endogenous	24.56	24.84	23.66	26.84	12.97	16.74	27.93	22.5	18.81	11.12	19.46	18.85	38.02	36.16	32.4	34.08	32.02	25.1	31.78	21.4	22.42	27.87	23.59	28.7
Mapk10	Endogenous	1134.1	1235.6	1183.97	1102.74	1125.11	1271.91	1373.69	1521.82	1276.77	1255.61	1172	1292.89	1287.44	1242.34	1327.36	1200.38	1189.19	1527.74	1251.44	1430.25	1310.88	1430.08	1406.31	1380.97
Mapk12	Endogenous	14.4	10.8	6.31	14.91	10.81	8.86	8.28	14.46	4.28	7.42	19.46	7.71	14.42	14.89	15.19	12.09	20.38	21.52	13.24	7.13	9.34	10.13	10.11	10.33
Mapk14	Endogenous	210.9	226.81	211.39	228.15	232.09	227.41	238.95	242.65	218.07	223.24	220.56	258.75	217.63	215.92	215.66	192.37	209.6	247.45	237.04	257.99	245.73	235.6	219.03	223.85
Mapt	Endogenous	1398.36	1430.01	1250.23	1065.46	1081.87	1311.29	1702.63	1496.1	1432.42	1320.14	1207.68	1280.04	1760.73	1434.86	1550.11	1518.06	1356.58	2024.44	1367.97	1587.19	1393.11	1816.42	1700.6	1647.3
Marco	Endogenous	10.16	8.64	8.68	8.95	7.93	5.91	1.03	14.46	11.97	6.67	7.57	6.85	13.11	5.32	3.04	12.09	8.73	10.76	13.24	10.7	7.47	10.13	12.36	11.48
Mavs	Endogenous	54.21	50.76	54.43	57.41	57.66	53.16	50.69	77.14	52.17	60.82	72.44	52.26	45.89	55.31	60.75	48.37	71.32	71.73	49	63.01	60.73	67.13	46.05	51.66
Mb21d1	Endogenous	11.01	11.88	11.83	11.18	15.14	12.8	16.55	19.28	12.83	17.06	12.97	12	14.42	6.38	15.19	20.89	13.1	17.93	21.19	20.21	21.49	19	14.6	16.07
Mbd2	Endogenous	531.9	562.71	518.23	540.56	562.92	546.37	521.34	631.55	527.64	511	534.1	542.35	532.28	499.91	473.84	587	572.03	575.59	540.3	527.87	540.05	535.81	507.71	480.99
Mbd3	Endogenous	459.06	475.23	422.79	419.03	387.05	464.66	449.97	496.56	379.7	415.32	417.34	446.39	388.07	429.71	432.33	414.42	390.09	374.76	364.17	362.62	415.78	418	394.26	389.15
Mcm2	Endogenous	55.05	55.08	43.38	38.77	39.64	31.5	42.41	46.6	41.9	48.21	45.41	45.41	62.93	48.93	64.8	52.76	65.5	48.41	43.7	43.99	48.59	40.53	64.03	48.21
Mcm5	Endogenous	143.14	126.37	128.57	146.88	106.67	79.74	112.75	144.63	137.68	119.41	122.17	120.81	104.88	130.83	150.86	120.92	128.09	120.14	125.81	98.68	124.27	125.4	141.53	127.42
Mcm6	Endogenous	137.21	104.77	92.29	105.13	64.87	90.57	60	73.92	97.49	88.26	96.22	80.54	110.13	85.09	108.34	118.72	109.17	87.86	116.54	87.98	91.57	96.27	110.08	67.73
Mdc1	Endogenous	102.48	125.29	91.5	99.16	95.14	86.63	131.37	125.34	98.35	114.21	138.39	79.68	119.3	113.81	131.62	111.02	123.72	129.11	117.86	139.1	113.99	108.93	117.94	103.31
Mdm2	Endogenous	318.46	330.5	337.6	352.67	325.06	318.96	305.15	308.54	312.14	319.65	324.35	353	317.27	289.31	352.34	339.67	331.87	268.97	288.69	356.67	355.05	367.34	317.88	309.94
Mef2c	Endogenous	1407.68	1606.06	1474.24	1601.54	1732	1881.29	1553.68	1335.4	2161.02	1776.25	1355.8	2060.57	1468.36	1266.8	1357.74	1423.52	1251.78	2117.68	1659.31	2088.9	1491.21	2082.42	1407.44	2068.59
Mertk	Endogenous	43.2	57.24	56.79	58.16	51.17	70.88	55.86	80.35	64.99	50.43	63.79	57.4	48.51	64.88	61.76	53.86	53.86	57.38	68.86	76.09	63.54	67.13	70.76	74.62
Mfge8	Endogenous	361.66	355.34	306.84	283.33	263.8	255.96	396.18	379.25	289.9	310.01	316.79	285.31	315.96	315.9	344.24	305.59	273.65	351.45	267.5	282.96	332.63	286.27	394.26	320.28
Mgmt	Endogenous	14.4	11.88	18.93	17.15	20.18	12.8	16.55	25.71	17.1	16.32	20.54	17.99	27.53	21.27	25.31	26.38	17.47	8.97	11.92	28.53	20.56	16.47	22.47	27.55
Mmp12	Endogenous	6.78	10.8	10.25	10.44	3.6	2.95	5.17	6.43	11.97	9.64	8.65	6.85	5.24	6.38	9.11	8.79	11.64	7.17	2.65	10.7	10.28	7.6	11.23	6.89
Mmp14	Endogenous	174.48	168.49	132.52	159.56	134.06	131.92	154.13	167.13	125.71	149.07	170.83	124.23	165.19	162.74	132.64	156.09	141.19	159.59	148.32	170.01	158.84	159.6	155.01	145.79
Mobp	Endogenous	359.12	841.37	723.32	1158.66	962.94	1058.29	276.19	523.88	876.55	662.29	694.12	873.92	229.43	243.57	107.32	189.07	296.93	209.8	785.29	466.05	300.86	301.47	107.83	639.4
Mog	Endogenous	44.04	100.45	87.56	175.96	142.71	154.56	24.83	70.71	102.62	98.64	112.44	123.38	38.02	36.16	21.26	34.08	34.93	28.69	129.78	101.06	39.24	34.2	15.73	86.1
Mpeg1	Endogenous	115.19	145.81	104.12	127.5	108.84	88.6	112.75	114.1	128.28	99.38	111.36	166.22	82.6	129.76	109.35	96.73	85.88	102.21	120.51	80.85	112.12	87.4	94.35	105.61
Mpg	Endogenous	31.34	38.88	22.87	30.57	31.71	32.49	30	48.21	27.37	33.37	30.27	41.98	35.4	26.59	35.44	28.58	36.39	30.48	19.86	22.59	32.7	31.67	23.59	29.85
Mr1	Endogenous	40.65	41.04	37.86	38.03	27.39	27.56	36.2	46.6	31.64	29.67	56.22	28.27	27.53	31.91	28.35	29.68	42.21	35.86	41.05	38.04	28.03	30.4	31.45	52.81
Mre11a	Endogenous	150.76	101.53	130.94	143.15	134.78	115.18	105.51	144.63	106.9	124.6	124.34	106.24	137.66	138.27	143.77	157.19	157.2	161.38	137.72	159.31	168.18	135.53	130.3	145.79
Ms4a1	Endogenous	10.16	7.56	5.52	8.2	8.65	4.92	3.1	16.07	10.26	7.42	10.81	6.85	6.56	10.64	10.12	3.3	7.28	10.76	7.95	10.7	7.47	6.33	6.74	9.18
Ms4a2	Endogenous	13.55	12.96	7.89	10.44	10.81	10.83	1.03	9.64	10.26	8.16	9.73	12	6.56	11.7	9.11	3.3	14.56	8.97	3.97	8.32	5.61	8.87	8.99	10.33
Ms4a4a	Endogenous	9.32	8.64	7.89	8.95	4.32	6.89	8.28	11.25	8.55	6.67	22.7	8.57	7.87	10.64	6.07	10.99	8.73	3.59	19.86	9.51	12.15	12.67	5.62	8.04
Msh2	Endogenous	215.98	220.33	193.25	178.2	203.26	196.89	213.09	239.44	234.32	203.95	220.56	203.92	260.9	255.27	278.43	263.82	266.37	283.31	254.26	252.05	240.13	255.87	259.47	250.25
Msn	Endogenous	63.52	60.48	52.06	55.17	43.25	44.3	54.82	61.07	54.73	51.17	57.3	58.26	62.93	60.63	71.89	45.07	59.68	60.97	67.54	41.61	59.8	40.53	58.41	50.51
Msr1	Endogenous	10.16	12.96	9.47	7.46	7.93	6.89	8.28	12.86	10.26	4.45	11.89	9.42	9.18	14.89	9.11	8.79	20.38	8.97	10.59	16.64	7.47	13.93	10.11	10.33
Mvp	Endogenous	24.56	34.56	24.45	28.33	30.27	14.77	27.93	36.96	31.64	27.44	38.92	30.84	30.15	27.65	24.3	31.88	23.29	21.52	18.54	24.97	25.23	35.47	32.57	29.85
Myc	Endogenous	249.01	243.01	215.34	236.35	231.37	209.69	278.26	276.4	237.74	228.43	237.86	193.63	298.92	262.72	297.67	277.01	272.19	378.35	258.23	249.67	256.94	269.8	275.2	225
Myct1	Endogenous	27.95	43.2	38.65	31.32	52.62	42.33	45.51	36.96	37.63	38.57	56.22	41.13	23.6	38.29	39.49	41.77	37.84	32.28	43.7	27.34	40.18	29.13	31.45	41.33
Myd88	Endogenous	44.89	42.12	35.5	41.75	43.97	33.47	26.89	40.17	44.47	32.63	49.73	40.27	43.26	35.1	39.49	31.88	40.76	26.9	39.73	26.16	42.05	36.73	33.7	41.33
Myrf	Endogenous	155.84	192.25	175.9	249.03	209.02	201.81	141.71	147.84	205.24	186.15	218.4	200.49	156.01	130.83	118.46	131.91	149.92	181.11	290.02	200.92	139.22	152	105.59	202.04
Nbn	Endogenous	72.84	82.08	66.26	76.8	77.12	69.9	77.58	86.78	82.1	63.78	95.14	62.55	107.51	91.47	96.19	80.25	123.72	91.45	99.32	110.57	85.96	77.27	114.57	98.72
Ncaph	Endogenous	95.71	74.52	79.67	90.96	61.26	47.25	68.27	54.64	78.68	93.45	89.74	71.97	90.46	84.03	79.99	74.75	98.98	73.52	87.4	80.85	96.24	74.73	101.09	81.5
Ncf1	Endogenous	12.7	41.04	25.24	32.81	25.95	25.6	25.86	33.75	26.51	20.02	29.19	26.56	14.42	18.08	20.25	24.18	18.92	26.9	39.73	28.53	30.83	24.07	14.6	29.85
Ncor1	Endogenous	437.89	410.42	411.75	452.58	427.41	448.91	437.55	462.81	461.79	422.74	451.93	498.65	402.49	439.29	470.8	370.45	430.85	466.21	448.93	422.06	473.71	456	441.44	420.15
Ncor2	Endogenous	415.02	478.47	425.94	475.69	390.65	504.04	458.24	620.3	457.52	446.47	520.05	478.94	415.6	360.58	412.08	386.93	413.38	432.14	438.33	369.75	398.03	420.54	425.71	421.29
Ncr1	Endogenous	3.39	4.32	6.31	4.47	5.77	5.91	6.21	11.25	4.28	3.71	5.41	4.28	3.93	5.32	4.05	4.4	14.56	7.17	5.3	5.94	4.67	8.87	3.37	3.44
Nefl	Endogenous	325.24	357.5	343.91	344.47	349.57	356.37	282.39	268.37	336.08	304.82	265.97	302.45	315.96	332.92	210.6	198.96	279.47	272.56	292.66	288.9	264.42	252.07	238.13	321.42
Nfe2l2	Endogenous	29.64	21.6	14.2	22.37	18.74	31.5	32.07	25.71	25.66	28.92	21.62	18.85	17.04	12.76	16.2	8.79	17.47	8.97	17.22	21.4	15.88	10.13	22.47	20.66
Nfkb1	Endogenous	127.05	128.53	129.36	116.31	114.6	120.1	117.92	128.56	119.72	114.21	125.42	111.38	98.33	92.54	134.66	112.12	96.07	116.55	104.62	95.11	145.76	126.67	111.2	119.39
Nfkb2	Endogenous	20.33	19.44	16.56	25.35	13.69	24.61	19.65	27.32	13.68	11.12	19.46	19.71	20.98	17.02	15.19	21.98	18.92	14.35	22.51	19.02	11.21	15.2	24.71	20.66
Nfkbia	Endogenous	33.03	44.28	26.82	27.59	38.92	37.41	34.14	36.96	31.64	25.96	34.6	33.41	35.4	42.55	31.39	35.18	48.03	35.86	25.16	40.42	31.77	34.2	34.82	26.4
Nfkbie	Endogenous	14.4	16.2	12.62	20.13	13.69	26.58	12.41	22.5	12.83	18.54	14.06	19.71	15.73	14.89	9.11	18.69	17.47	26.9	14.57	19.02	11.21	17.73	11.23	22.96
Ngf	Endogenous	16.09	18.36	29.19	18.64	23.79	19.69	15.52	11.25	23.09	18.54	10.81	14.57	11.8	12.76	13.16	13.19	18.92	19.72	18.54	21.4	15.88	25.33	11.23	18.37
Ngfr	Endogenous	31.34	31.32	34.71	28.33	20.18	30.52	34.14	48.21	49.6	39.31	25.95	23.99	39.33	23.4	31.39	19.79	24.74	37.66	33.11	40.42	27.1	21.53	29.2	33.29
Ninj2	Endogenous	10.16	11.88	14.99	11.18	12.25	11.81	9.31	17.68	8.55	4.45	16.22	11.14	11.8	5.32	14.17	6.6	14.56	10.76	7.95	9.51	15.88	11.4	8.99	13.78
Nkg7	Endogenous	14.4	16.2	9.47	12.68	7.93	11.81	9.31	14.46	17.1	11.87	12.97	11.14	11.8	10.64	10.12	16.49	11.64	12.55	18.54	13.08	11.21	17.73	17.97	12.63
Nlgn1	Endogenous	918.12	967.74	1002.55	987.17	831.76	963.78	942.34	1155.42	912.47	964.89	1015.23	911.62	1211.4	1247.66	1097.53	1255.34	1502.14	1472.16	1262.03	1376.75	1165.13	1283.15	1200.76	1191.56
Nlgn2	Endogenous	1512.7	1715.14	1641.46	1542.64	1549.64	1529.84	1626.09	1767.68	1672.72	1778.48	1659.61	1700.72	1657.15	1528.46	1554.16	1476.29	1548.71	1769.82	1745.39	1760.77	1736.94	1805.02	1711.84	1848.18
Nlrp3	Endogenous	18.63	16.2	19.72	29.82	19.46	14.77	20.69	19.28	23.94	20.02	17.3	13.71	19.67	15.95	14.17	20.89	27.66	37.66	37.08	20.21	21.49	27.87	16.85	32.14
Nod1	Endogenous	16.94	20.52	16.56	17.89	16.58	18.7	16.55	38.57	18.81	22.25	25.95	18.85	10.49	14.89	8.1	21.98	10.19	25.1	15.89	21.4	20.56	5.07	14.6	20.66
Nostrin	Endogenous	23.72	37.8	28.4	29.82	30.27	18.7	22.76	30.53	24.8	20.02	31.35	24.85	18.35	24.46	20.25	20.89	36.39	21.52	25.16	14.27	26.16	15.2	20.22	26.4
Npl	Endogenous	97.4	106.93	101.75	108.11	92.26	110.26	63.1	106.06	101.77	79.36	76.76	78.82	121.93	135.08	94.16	104.43	107.71	134.48	100.64	89.17	99.04	95	107.83	110.2
Npnt	Endogenous	161.77	170.65	179.84	180.43	147.04	174.25	154.13	175.16	159.92	150.55	139.47	113.95	218.94	196.77	186.3	154.99	142.64	186.49	157.59	200.92	150.43	146.93	155.01	150.38
Nptx1	Endogenous	138.9	248.42	170.38	240.83	304.88	281.55	189.3	223.37	316.41	213.6	179.48	257.89	195.34	60.63	64.8	174.78	65.5	200.83	293.99	224.7	125.2	296.4	105.59	308.8
Nqo1	Endogenous	22.87	21.6	25.24	26.84	21.62	24.61	21.72	17.68	17.96	16.32	32.44	25.7	19.67	23.4	24.3	17.59	23.29	14.35	27.81	29.72	20.56	24.07	31.45	37.88
Nrgn	Endogenous	1996.32	2464.71	2152.6	2474.63	2710.07	2766.32	2088.47	2524.57	2669	2249.42	1923.42	2854.82	2167.15	2007.1	1668.57	2214.98	2136.76	2519.34	2403.55	2622.72	2459.19	2587.83	1908.41	2435.93
Nrm	Endogenous	79.62	72.36	66.26	74.56	77.84	47.25	80.68	109.28	77.82	66.01	75.68	65.12	95.71	59.56	94.16	91.24	107.71	75.31	79.46	80.85	87.83	73.47	64.03	74.62
Nrp2	Endogenous	30.49	64.8	68.62	35.79	31.71	50.21	57.93	65.89	61.57	89.74	73.52	65.12	65.55	44.67	44.55	39.57	50.94	91.45	58.27	98.68	59.8	88.67	77.5	95.28
Nthl1	Endogenous	45.74	21.6	33.13	33.55	31.71	30.52	43.45	43.39	22.23	44.5	45.41	38.56	38.02	40.42	48.6	41.77	37.84	50.21	42.38	43.99	42.05	34.2	40.44	34.44
Nwd1	Endogenous	136.36	139.33	160.12	138.68	114.6	166.37	116.89	162.31	137.68	139.43	132.99	141.37	140.28	117	139.72	120.92	101.89	102.21	129.78	127.21	135.48	140.6	135.91	123.98
Oas1g	Endogenous	14.4	7.56	6.31	5.96	5.77	5.91	3.1	12.86	5.99	3.71	12.97	7.71	5.24	9.57	9.11	9.89	7.28	5.38	11.92	10.7	7.47	15.2	11.23	10.33
Ogg1	Endogenous	47.43	44.28	40.23	42.5	48.29	30.52	40.34	67.49	44.47	41.53	51.9	44.55	48.51	54.25	61.76	48.37	55.31	37.66	37.08	34.48	30.83	44.33	39.31	55.1
Olfml3	Endogenous	123.66	116.65	119.11	137.94	157.85	117.15	96.2	141.41	138.54	117.18	124.34	133.66	117.99	114.87	83.02	103.33	100.43	139.86	153.62	95.11	126.14	131.73	106.71	130.87
Opalin	Endogenous	12.7	23.76	29.19	46.23	49.01	48.24	9.31	11.25	27.37	19.28	41.08	30.84	18.35	11.7	8.1	15.39	8.73	14.35	37.08	17.83	22.42	13.93	6.74	27.55
Optn	Endogenous	105.87	98.29	98.6	99.16	84.33	85.65	93.1	54.64	111.17	93.45	130.82	93.39	86.53	72.33	76.95	57.16	72.78	104	91.37	85.6	89.7	87.4	90.98	104.46
Osgin1	Endogenous	14.4	16.2	7.89	11.93	11.53	7.88	13.45	20.89	11.12	17.06	22.7	11.14	6.56	7.45	14.17	14.29	11.64	12.55	17.22	13.08	9.34	12.67	16.85	10.33
Osmr	Endogenous	28.8	33.48	49.69	41.75	41.08	49.22	31.03	40.17	31.64	33.37	33.52	44.55	36.71	34.04	24.3	35.18	42.21	50.21	29.13	48.75	39.24	45.6	42.68	34.44
P2rx7	Endogenous	52.51	50.76	70.99	55.92	62.71	36.42	57.93	67.49	55.59	48.21	64.87	59.98	48.51	58.5	52.65	52.76	55.31	43.04	52.97	48.75	39.24	58.27	42.68	51.66
P2ry12	Endogenous	129.59	146.89	139.62	158.07	160.01	155.54	102.41	118.92	139.39	120.15	115.69	106.24	89.15	90.41	51.64	76.95	62.59	87.86	104.62	79.66	84.09	91.2	80.87	110.2
Pacsin1	Endogenous	636.08	780.89	724.89	702.35	739.5	818.08	689.95	750.46	858.59	768.35	670.33	785.67	563.75	523.31	519.4	516.65	548.75	606.08	675.38	682.43	645.63	720.74	560.5	735.83
Padi2	Endogenous	64.37	77.76	71.78	89.47	81.45	73.83	50.69	65.89	83.81	63.04	81.09	64.26	82.6	61.69	45.56	60.46	96.07	66.35	107.27	87.98	56.99	74.73	59.53	84.95
Pak1	Endogenous	802.09	955.86	907.89	821.65	815.18	956.89	993.03	1071.86	978.32	938.93	866.02	969.03	957.06	808.37	876.81	918.97	892.26	1136.84	957.45	1015.32	862.4	1001.94	1043.5	1035.44
Parp1	Endogenous	431.11	426.63	411.75	410.82	379.84	419.38	397.21	466.03	404.5	368.6	381.66	410.4	431.33	385.04	409.04	350.66	372.62	401.66	435.68	420.87	405.51	442.07	414.48	406.37
Parp2	Endogenous	166.85	163.09	151.45	149.12	137.67	131.92	158.26	141.41	159.06	152.04	138.39	176.5	153.39	161.67	165.03	167.09	154.29	152.42	140.37	155.75	185.93	173.54	169.61	152.68
Pcna	Endogenous	623.37	531.39	539.53	571.87	500.21	516.84	616.51	705.47	590.93	542.89	583.84	587.76	580.79	615.85	637.86	712.31	641.9	650.9	599.89	571.86	560.61	605.47	693.05	584.3
Pdpn	Endogenous	153.3	153.37	130.15	151.36	99.47	125.03	147.92	143.02	130.84	133.5	179.48	125.95	141.59	143.59	136.69	124.21	144.1	130.9	137.72	110.57	118.66	129.2	162.87	119.39
Pecam1	Endogenous	94.01	123.13	109.64	95.44	107.39	97.46	118.96	117.31	120.58	127.56	118.93	116.52	108.82	80.84	116.44	118.72	129.54	100.42	121.83	118.89	137.35	139.33	128.05	109.05
Pex14	Endogenous	217.67	193.33	219.28	193.11	202.53	191.97	190.33	147.84	226.62	213.6	219.48	179.07	192.72	189.33	185.28	200.06	215.42	218.76	198.64	196.17	210.23	191.27	195.45	226.14
Pik3ca	Endogenous	350.65	351.02	356.53	371.31	342.36	347.51	324.8	340.68	315.56	337.45	302.73	326.44	482.46	469.07	402.97	470.48	547.29	534.35	434.36	455.35	399.9	448.4	469.52	423.59
Pik3cb	Endogenous	238.85	246.25	261.09	229.64	253.71	283.52	279.29	308.54	280.5	249.94	237.86	261.32	280.56	280.8	264.26	279.21	285.29	256.42	280.75	262.75	253.21	286.27	283.06	290.43
Pik3cd	Endogenous	88.93	95.05	97.81	87.23	105.95	104.35	102.41	139.81	109.46	100.12	103.79	119.95	110.13	120.19	130.61	96.73	132.46	125.52	84.75	127.21	114.92	127.93	117.94	154.97
Pik3cg	Endogenous	29.64	29.16	24.45	28.33	24.51	31.5	22.76	25.71	31.64	31.89	24.87	30.84	28.84	22.34	21.26	28.58	37.84	28.69	39.73	38.04	33.64	31.67	19.1	34.44
Pik3r1	Endogenous	586.95	623.2	538.74	592.75	550.66	709.79	727.19	737.61	638.81	603.7	607.62	649.44	419.53	374.4	476.88	414.42	366.8	530.77	503.22	498.15	491.46	518.07	515.57	503.95
Pik3r2	Endogenous	725.86	712.84	735.94	741.87	707.79	721.6	711.67	797.06	781.63	766.87	735.2	754.83	705.34	720.09	705.7	688.13	628.8	717.25	707.16	743.06	771.77	787.88	728.99	756.49
Pik3r5	Endogenous	8.47	10.8	19.72	17.89	12.25	14.77	9.31	16.07	9.41	11.12	15.14	5.14	13.11	13.83	10.12	7.69	11.64	8.97	10.59	9.51	10.28	7.6	11.23	12.63
Pilra	Endogenous	11.86	8.64	9.47	17.89	15.86	15.75	13.45	11.25	13.68	13.35	11.89	11.14	13.11	5.32	8.1	13.19	21.83	3.59	15.89	14.27	12.15	8.87	13.48	12.63
Pilrb1	Endogenous	10.16	3.24	4.73	5.96	7.21	2.95	3.1	6.43	5.13	6.67	6.49	4.28	5.24	7.45	7.09	3.3	10.19	12.55	14.57	7.13	6.54	7.6	5.62	6.89
Pink1	Endogenous	827.5	833.81	814.82	829.1	722.93	841.71	809.94	986.69	806.43	782.44	843.32	754.83	753.85	742.42	796.82	811.24	803.47	884.01	778.67	836.99	728.79	823.34	852.55	866.7
Pla2g4a	Endogenous	16.94	15.12	14.2	23.86	18.74	18.7	11.38	27.32	16.25	14.09	23.79	31.7	15.73	11.7	10.12	14.29	7.28	12.55	23.84	10.7	4.67	8.87	13.48	20.66
Pla2g5	Endogenous	12.7	17.28	14.2	19.39	14.42	15.75	11.38	20.89	7.7	13.35	17.3	12	11.8	9.57	9.11	12.09	16.01	37.66	25.16	15.46	11.21	26.6	22.47	24.11
Plcg2	Endogenous	39.81	51.84	55.22	58.16	45.41	58.08	45.51	59.46	64.99	45.24	78.93	49.69	43.26	47.86	40.5	35.18	58.22	52	66.21	45.18	44.85	53.2	64.03	47.07
Pld1	Endogenous	60.14	58.32	59.16	54.43	52.62	75.8	58.96	72.31	62.43	48.95	55.14	38.56	43.26	41.48	43.54	24.18	40.76	48.41	59.59	48.75	43.91	55.73	40.44	29.85
Pld2	Endogenous	82.16	115.57	90.71	101.4	73.52	94.51	77.58	114.1	76.97	79.36	59.46	90.82	72.11	97.86	67.84	74.75	81.51	80.69	90.05	96.3	81.29	87.4	74.13	87.24
Plekhb1	Endogenous	440.43	376.94	518.23	580.07	502.37	397.72	311.36	258.72	533.63	482.07	538.43	420.68	419.53	359.51	347.28	382.54	371.17	365.8	545.6	411.36	386.82	404.07	362.81	429.33
Plekhm1	Endogenous	75.38	81	81.24	89.47	81.45	66.94	67.24	94.81	76.97	88.26	76.76	62.55	114.06	88.28	78.97	101.13	100.43	95.04	94.02	105.81	79.42	73.47	89.86	75.76
Pllp	Endogenous	58.44	66.96	63.1	79.78	59.1	49.22	44.48	61.07	76.97	51.17	62.71	67.69	55.06	41.48	35.44	54.96	48.03	57.38	51.65	40.42	49.52	41.8	42.68	67.73
Plp1	Endogenous	2109.82	3535.05	3383.1	5236.32	4556.67	4834.65	1917.79	2604.92	3871.37	3311.47	3598.17	4007.19	1805.3	1726.3	1032.73	1633.48	2094.55	2022.65	4476.03	2972.26	1952.78	2130.56	1115.39	3725.07
Plxdc2	Endogenous	204.97	271.1	251.62	229.64	219.11	256.94	234.81	287.65	260.83	298.88	244.35	230.48	222.88	195.71	213.63	160.49	228.52	276.14	229.1	241.35	213.96	247	242.62	270.91
Plxnb3	Endogenous	95.71	123.13	100.18	137.19	94.42	98.45	85.86	104.45	113.74	113.47	132.99	111.38	74.73	78.71	74.92	72.55	122.27	93.24	143.02	104.62	102.78	91.2	67.4	105.61
Pmp22	Endogenous	58.44	52.92	40.23	64.87	43.25	48.24	44.48	53.03	56.44	56.37	65.95	52.26	40.64	38.29	49.61	40.67	24.74	34.07	45.03	28.53	47.65	44.33	43.81	52.81
Pms2	Endogenous	210.05	205.21	204.3	207.28	209.74	195.91	223.43	202.48	246.29	207.66	222.72	196.2	174.37	184.01	201.48	176.98	196.5	240.28	203.94	222.32	201.82	244.47	195.45	196.3
Pnoc	Endogenous	22.87	24.84	21.3	12.68	16.58	22.64	23.79	25.71	28.22	16.32	43.25	17.99	27.53	13.83	18.22	32.98	21.83	23.31	25.16	36.86	26.16	22.8	21.34	29.85
Pole	Endogenous	47.43	43.2	47.33	42.5	32.43	33.47	36.2	46.6	37.63	45.98	54.06	41.98	41.95	38.29	48.6	51.66	40.76	32.28	51.65	22.59	43.91	41.8	46.05	43.62
Ppfia4	Endogenous	217.67	275.42	271.34	225.92	255.15	244.14	280.32	366.39	283.92	297.4	311.38	280.17	306.78	293.57	272.36	251.73	292.57	333.52	301.93	342.4	333.56	397.74	317.88	367.34
Ppp3ca	Endogenous	4218.79	4401.27	4315.45	4657.74	4511.27	4583.62	4221.41	4902.91	4289.55	4118.38	4107.4	4586.38	5453.92	5684.12	4733.35	5330.25	6104.61	5642.97	5110.36	5530.78	5357.52	5231.39	5157.98	4831.68
Ppp3cb	Endogenous	2130.15	2382.62	2177.05	2081.71	2166.62	2451.29	2402.93	2503.68	2443.23	2204.92	2112.62	2369.02	2403.13	2138.99	2205.19	2239.17	2203.72	2573.14	2162.53	2461.03	2167.68	2584.03	2318.39	2403.79
Ppp3r1	Endogenous	1156.12	1246.4	1223.41	1362.95	1355.76	1308.34	1165.78	1169.89	1411.89	1266.74	1312.55	1405.13	1166.82	1128.53	1092.47	1159.71	1142.61	1188.84	1218.33	1230.52	1259.49	1254.01	1135.61	1336.2
Ppp3r2	Endogenous	18.63	27	26.03	31.32	18.02	31.5	23.79	33.75	35.06	30.41	32.44	27.42	27.53	46.8	15.19	26.38	29.11	41.24	25.16	26.16	29.9	34.2	29.2	34.44
Prdx1	Endogenous	95.71	77.76	108.85	116.31	105.95	89.59	81.72	85.17	102.62	94.93	124.34	101.1	103.57	75.52	77.96	89.04	71.32	87.86	74.16	90.36	89.7	81.07	79.75	109.05
Prf1	Endogenous	4.23	8.64	5.52	10.44	7.93	6.89	3.1	9.64	5.99	8.9	6.49	6.85	6.56	5.32	9.11	10.99	14.56	8.97	3.97	4.76	5.61	5.07	7.86	10.33
Prkaca	Endogenous	1408.52	1550.97	1455.31	1330.14	1284.4	1442.23	1417.14	1611.81	1560.69	1452.89	1420.67	1402.56	1225.82	1072.15	1209.92	1042.09	1061.1	1154.77	1304.41	1247.16	1204.37	1371.81	1317.58	1359.16
Prkacb	Endogenous	2268.2	2154.73	2264.6	2274.07	2110.4	2108.7	2179.49	2158.18	2409.88	2365.12	2378.6	2432.42	2500.15	2285.77	2373.26	2506.28	2417.68	2560.58	2460.49	2405.15	2403.13	2554.89	2540.8	2424.45
Prkar1a	Endogenous	2011.57	2265.98	2068.99	2050.39	1910.03	2056.52	2117.43	2342.98	2212.34	2054.37	2049.92	2041.72	1990.16	1870.95	2007.75	1822.55	1868.94	2083.61	1986.41	2066.31	2018.18	2164.76	2067.91	2082.36
Prkar2a	Endogenous	484.47	439.59	448.82	360.12	348.85	414.46	444.79	448.35	473.77	445.73	457.34	402.69	456.24	376.53	430.3	377.04	411.92	480.56	531.03	475.56	389.62	496.54	468.4	448.84
Prkar2b	Endogenous	1942.12	1865.27	1721.13	1737.24	1729.83	1752.33	2111.22	2463.51	1789.02	1863.77	1760.16	1745.28	1619.13	1634.82	1801.21	1715.92	1685.54	1724.99	1597.07	1678.73	1739.75	1773.35	1845.5	1681.73
Prkce	Endogenous	1131.56	1420.29	1202.11	1225.02	1318.28	1471.76	1301.28	1545.92	1318.68	1330.52	1088.75	1337.44	1478.85	1301.9	1144.11	1330.09	1406.07	1638.92	1450.08	1698.94	1335.18	1656.82	1479.32	1682.88
Prkcq	Endogenous	72.84	91.81	85.98	90.96	96.58	101.4	103.44	106.06	101.77	86.03	88.66	95.1	98.33	92.54	72.9	80.25	78.6	68.14	120.51	83.22	73.81	83.6	62.9	109.05
Prkdc	Endogenous	117.73	106.93	112.01	126.75	107.39	122.07	108.61	138.2	103.48	117.18	121.09	119.09	100.95	88.28	97.2	115.42	114.99	132.69	135.08	116.51	90.63	127.93	119.06	134.31
Pros1	Endogenous	65.22	49.68	47.33	53.68	56.94	48.24	63.1	72.31	56.44	60.82	58.38	69.4	31.46	42.55	46.57	51.66	61.13	55.59	66.21	48.75	48.59	41.8	57.29	50.51
Psen2	Endogenous	71.99	51.84	76.51	67.85	63.43	59.07	64.13	91.6	72.69	76.39	76.76	74.54	59	63.82	78.97	64.86	80.06	91.45	80.78	87.98	73.81	93.73	89.86	92.98
Psmb8	Endogenous	21.17	30.24	26.03	25.35	24.51	21.66	24.83	25.71	31.64	25.96	22.7	40.27	24.91	32.97	24.3	24.18	23.29	23.31	30.46	27.34	27.1	36.73	30.33	21.81
Pten	Endogenous	1107.85	1074.67	1039.62	1051.29	1037.9	1083.88	1135.78	1221.31	1176.72	1079.84	1125.51	1119.82	1224.51	1166.82	1152.2	1212.47	1196.47	1314.36	1211.71	1205.55	1146.44	1218.55	1210.87	1245.52
Ptger3	Endogenous	29.64	19.44	21.3	17.89	20.9	22.64	26.89	30.53	29.93	22.99	21.62	15.42	34.09	18.08	24.3	23.08	27.66	25.1	34.43	27.34	27.1	12.67	22.47	35.59
Ptger4	Endogenous	16.09	20.52	13.41	11.93	13.69	9.84	15.52	19.28	13.68	18.54	22.7	10.28	24.91	15.95	17.21	12.09	13.1	17.93	14.57	15.46	13.08	19	12.36	16.07
Ptgs2	Endogenous	8.47	19.44	10.25	16.4	8.65	15.75	11.38	9.64	14.54	11.87	10.81	7.71	9.18	9.57	12.15	10.99	14.56	14.35	19.86	16.64	3.74	11.4	20.22	18.37
Ptms	Endogenous	6619.12	6096.97	5900.91	6051.26	6122.9	5874.24	6637.79	6272.06	6723.38	6473.12	6321.66	6689.8	7303.8	6762.65	7339.48	7158.3	6568.94	7190.44	6706.1	6669.75	6879.57	7627.95	7563.98	7152.82
Ptpn6	Endogenous	25.41	29.16	32.34	43.24	24.51	27.56	25.86	30.53	35.92	31.89	29.19	38.56	27.53	41.48	33.41	39.57	33.48	32.28	47.67	33.29	31.77	29.13	48.3	37.88
Ptprc	Endogenous	19.48	37.8	18.14	20.88	15.86	20.67	24.83	20.89	23.94	25.96	20.54	22.28	24.91	17.02	18.22	12.09	20.38	14.35	15.89	23.78	18.69	20.27	21.34	26.4
Pttg1	Endogenous	141.45	147.97	145.14	125.26	96.58	89.59	127.23	146.24	135.97	109.76	162.18	163.65	230.74	190.39	197.43	220.95	272.19	190.07	128.45	121.27	145.76	120.33	202.19	199.74
Ptx3	Endogenous	31.34	30.24	37.07	38.03	25.23	23.63	26.89	24.1	38.48	48.21	38.92	28.27	38.02	25.53	35.44	38.47	32.02	35.86	22.51	27.34	44.85	32.93	29.2	21.81
Pycard	Endogenous	9.32	19.44	11.83	8.95	11.53	6.89	12.41	12.86	9.41	11.12	6.49	10.28	7.87	5.32	11.14	12.09	8.73	7.17	6.62	8.32	7.47	7.6	14.6	9.18
Rab6b	Endogenous	1735.46	2110.45	1851.28	1699.21	1837.23	2122.48	1885.72	2037.66	2157.6	1992.07	1760.16	1974.89	2019	1734.8	1623.01	1651.07	1710.28	2237.82	2100.29	2182.83	1679.01	2272.42	1846.63	2228.15
Rab7	Endogenous	1806.6	1716.22	1751.1	1849.83	1644.06	1535.75	1611.61	1338.62	2037.02	1835.58	1868.28	1799.25	1431.65	1412.52	1458.99	1446.61	1358.04	1577.95	1525.56	1425.5	1476.26	1607.42	1488.31	1659.92
Rac1	Endogenous	2348.67	2188.21	2224.38	2336.7	2201.94	2284.92	2229.15	2161.4	2438.96	2190.09	2338.59	2339.03	2843.64	2655.92	2346.93	2763.51	3133.82	3277.83	2974.31	2960.37	2596.54	2848.76	2859.8	2776.87
Rac2	Endogenous	14.4	25.92	17.35	20.13	10.81	17.72	14.48	19.28	17.96	11.12	25.95	12.85	14.42	19.15	14.17	17.59	23.29	17.93	19.86	21.4	13.08	16.47	26.96	9.18
Rad1	Endogenous	120.27	114.49	100.96	100.66	128.3	113.21	114.82	128.56	128.28	105.31	114.61	103.67	117.99	96.79	120.49	112.12	122.27	116.55	135.08	104.62	128.01	91.2	142.65	107.91
Rad17	Endogenous	77.07	60.48	67.84	60.39	53.34	64.97	74.48	69.1	57.3	68.97	74.6	61.69	74.73	47.86	66.82	65.95	66.96	69.93	59.59	58.26	67.27	58.27	49.42	66.58
Rad50	Endogenous	49.97	42.12	50.48	51.45	51.17	43.32	43.45	51.42	47.03	40.05	44.33	37.7	53.75	63.82	46.57	52.76	66.96	71.73	58.27	72.52	59.8	45.6	41.56	44.77
Rad51	Endogenous	35.57	29.16	37.07	38.77	34.6	27.56	35.17	45	51.31	34.86	49.73	25.7	40.64	41.48	51.64	57.16	56.77	46.62	33.11	36.86	38.31	35.47	41.56	42.47
Rad51b	Endogenous	16.94	5.4	7.89	14.17	14.42	12.8	9.31	19.28	12.83	11.87	12.97	11.14	15.73	17.02	11.14	21.98	26.2	16.14	19.86	13.08	15.88	11.4	12.36	20.66
Rad51c	Endogenous	14.4	24.84	17.35	14.17	12.97	7.88	19.65	12.86	12.83	15.57	27.03	19.71	13.11	19.15	19.24	21.98	14.56	14.35	18.54	16.64	16.82	16.47	15.73	13.78
Rad9a	Endogenous	71.99	50.76	58.37	61.88	49.01	47.25	56.89	69.1	50.46	46.72	68.11	53.98	68.17	51.05	76.95	59.36	66.96	77.1	82.1	57.07	54.19	65.87	79.75	57.4
Rag1	Endogenous	5.08	5.4	3.94	3.73	4.32	4.92	3.1	8.03	4.28	3.71	4.32	6	6.56	2.13	8.1	6.6	8.73	7.17	6.62	2.38	4.67	5.07	8.99	4.59
Rala	Endogenous	608.13	585.4	554.52	496.57	531.92	578.86	599.96	695.82	609.74	586.64	521.13	544.92	702.72	655.21	614.58	725.5	748.16	823.04	666.11	779.92	607.32	686.54	759.32	693.36
Ralb	Endogenous	214.29	236.53	207.45	215.48	191.72	196.89	213.09	196.05	241.16	215.08	187.04	197.06	289.74	240.38	235.91	249.53	305.67	356.83	237.04	286.53	257.88	263.47	288.68	320.28
Rapgef3	Endogenous	120.27	131.77	138.04	142.41	110.28	110.26	140.68	141.41	119.72	135.72	145.96	107.1	174.37	139.34	126.56	109.92	138.28	152.42	116.54	141.48	150.43	133	121.31	135.46
Rb1cc1	Endogenous	416.71	410.42	383.35	371.31	356.78	435.13	373.42	408.17	416.47	396.78	366.52	382.98	423.47	397.8	373.61	405.62	365.35	459.04	393.31	401.85	361.59	411.67	388.65	404.08
Rbfox3	Endogenous	937.6	932.1	919.72	979.71	955.73	931.29	925.79	1028.47	1091.2	1039.79	950.36	1072.7	860.04	803.05	825.17	847.52	903.9	1023.88	981.28	897.62	954.9	1000.68	850.3	1049.22
Rela	Endogenous	62.68	81	70.99	73.07	60.54	80.73	72.41	106.06	80.39	66.75	91.9	77.97	85.22	70.2	64.8	79.15	59.68	87.86	55.62	99.87	80.35	88.67	80.87	66.58
Relb	Endogenous	36.42	49.68	58.37	33.55	43.25	50.21	43.45	69.1	46.18	40.79	59.46	49.69	59	56.37	58.72	56.06	62.59	62.76	52.97	54.69	61.67	65.87	51.67	63.14
Reln	Endogenous	391.3	396.38	384.93	392.18	353.9	377.05	374.46	451.56	332.66	330.78	365.44	386.41	576.86	536.08	517.38	540.83	561.85	466.21	414.5	413.74	514.82	453.47	478.51	377.67
Rgl1	Endogenous	155.84	147.97	151.45	168.5	120.37	160.47	135.51	159.09	176.17	158.71	163.26	174.78	165.19	166.99	167.06	174.78	212.51	211.59	124.48	179.52	170.98	178.6	169.61	173.34
Rhoa	Endogenous	1439.01	1434.33	1474.24	1511.32	1361.52	1397.92	1599.19	1542.71	1592.33	1426.93	1591.5	1590.2	1549.65	1318.92	1539.99	1445.51	1455.56	1414.78	1446.1	1479	1398.71	1580.82	1618.61	1455.59
Ripk1	Endogenous	24.56	21.6	41.81	30.57	22.34	28.55	22.76	32.14	38.48	32.63	28.11	40.27	28.84	21.27	23.29	31.88	23.29	17.93	37.08	26.16	28.96	16.47	20.22	28.7
Ripk2	Endogenous	36.42	48.6	40.23	47.72	41.8	41.35	35.17	48.21	54.73	37.08	29.19	45.41	49.82	40.42	24.3	43.97	50.94	52	41.05	49.93	49.52	44.33	46.05	36.73
Rnf8	Endogenous	147.37	130.69	144.35	140.92	123.97	108.29	139.64	157.48	115.45	135.72	123.25	116.52	119.3	127.64	130.61	144	119.36	143.45	107.27	120.08	131.74	146.93	147.15	128.57
Rpa1	Endogenous	295.59	307.82	284.75	284.07	266.68	264.82	307.22	339.07	280.5	291.47	291.92	287.88	314.65	302.08	318.93	296.8	288.2	310.21	280.75	280.58	301.79	321.74	299.91	280.1
Rpl28	Endogenous	2508.75	2291.9	2198.35	2190.56	2003	2258.34	2486.71	2595.28	2176.42	2127.79	2455.36	2084.56	3280.22	3000.54	2884.56	3133.95	3553.02	3276.04	2645.89	3017.44	2577.85	2649.89	3104.67	2616.16
Rpl29	Endogenous	3407.39	3031.74	3072.32	3043.52	2804.49	3132.53	3429.06	3848.73	3345.44	2885.02	3310.57	3044.17	4660.74	4079.08	4095.49	4433.26	5116.29	4228.19	3749.01	4264.6	3702.8	3905.17	4434.6	3823.79
Rpl36al	Endogenous	639.47	588.64	578.97	585.29	560.75	523.73	580.3	581.73	625.99	543.63	618.43	524.35	654.21	602.02	581.16	608.98	692.85	613.25	635.65	588.51	558.74	589.01	630.14	579.71
Rpl9	Endogenous	2284.3	2133.13	2073.72	2083.2	1866.06	1887.2	2202.25	2576	1995.12	1939.41	2155.87	2019.45	2181.57	1858.19	2100.9	2178.71	1965	1793.13	1799.68	1895.11	2026.59	2030.49	2145.41	2008.9
Rps10	Endogenous	711.46	678.28	582.12	596.48	516.07	552.28	672.36	793.85	657.63	617.05	690.87	577.47	807.6	716.9	830.24	744.19	848.59	688.56	605.19	664.6	685.81	678.94	852.55	655.47
Rps2	Endogenous	6982.48	6129.37	6330.8	6271.96	5866.3	5795.48	6633.65	6223.85	6869.61	6247.66	6670.88	6461.03	6622.06	5684.12	6688.46	6140.39	5736.36	5634	5881.08	5654.43	6389.04	6190.27	6572.15	6065.72
Rps21	Endogenous	4766.79	4401.27	4405.37	4308.8	3909.43	4496.99	4470.7	5222.7	4760.75	4200.7	4721.51	4147.71	3732.53	3284.53	3973.99	3822.08	3547.2	2822.38	3331.86	3322.99	3664.49	3368.1	3942.62	3644.71
Rps3	Endogenous	111.8	120.97	126.21	113.33	111.72	114.2	122.06	144.63	107.75	121.63	87.58	109.67	125.86	152.1	149.85	140.7	155.74	154.21	124.48	121.27	129.87	131.73	163.99	119.39
Rps9	Endogenous	3829.18	3254.24	3198.53	3301.5	2975.32	3222.12	3641.11	3929.08	3285.58	3167.59	3579.79	3162.4	4045.87	3865.28	4128.9	4333.23	4385.6	3848.05	3437.81	3520.34	3622.45	3634.1	4279.59	3533.36
Rrm2	Endogenous	137.21	120.97	130.94	105.13	104.51	90.57	121.03	112.49	106.9	97.9	137.31	95.96	142.9	138.27	189.33	154.99	177.58	136.28	109.91	102.25	148.56	124.13	147.15	113.65
Rsad2	Endogenous	19.48	16.2	18.14	20.13	23.06	13.78	14.48	30.53	13.68	14.83	30.27	17.99	27.53	14.89	22.27	23.08	26.2	28.69	27.81	19.02	18.69	27.87	24.71	24.11
Rtn4rl1	Endogenous	97.4	96.13	100.96	108.86	95.14	106.32	81.72	104.45	92.36	101.61	118.93	115.67	90.46	95.73	128.59	98.93	117.9	127.31	95.35	111.76	114.92	96.27	103.34	103.31
S100a10	Endogenous	364.2	408.26	379.41	274.38	285.42	366.22	423.07	361.57	499.42	375.27	360.03	379.56	348.74	239.32	277.42	356.16	308.58	441.11	340.34	505.28	298.06	521.87	375.17	494.76
S100b	Endogenous	179.56	211.69	162.49	208.77	188.84	207.72	165.51	200.87	196.69	173.55	166.5	201.35	154.7	174.44	141.75	152.8	183.4	148.83	169.51	161.69	169.12	146.93	146.02	197.45
S1pr3	Endogenous	65.22	49.68	62.31	53.68	54.06	34.46	64.13	53.03	56.44	66.01	64.87	56.55	82.6	80.84	61.76	65.95	65.5	84.28	43.7	85.6	58.86	79.8	64.03	59.69
S1pr4	Endogenous	14.4	9.72	18.14	11.18	8.65	7.88	10.34	16.07	13.68	11.12	12.97	5.14	11.8	9.57	11.14	17.59	29.11	16.14	13.24	10.7	14.95	6.33	10.11	13.78
S1pr5	Endogenous	14.4	16.2	14.99	25.35	18.74	8.86	12.41	12.86	14.54	14.09	16.22	20.56	9.18	11.7	7.09	9.89	11.64	8.97	9.27	19.02	14.02	16.47	8.99	18.37
Sall1	Endogenous	243.93	191.17	200.35	257.98	221.27	228.39	192.4	263.55	238.59	235.1	247.59	245.04	178.3	151.04	199.46	141.8	163.02	148.83	172.16	148.61	181.26	160.87	148.27	195.15
Sell	Endogenous	6.78	8.64	11.83	11.93	10.09	6.89	11.38	25.71	14.54	10.38	12.97	9.42	18.35	7.45	10.12	8.79	11.64	19.72	13.24	8.32	14.95	8.87	8.99	12.63
Serpina3n	Endogenous	15.25	22.68	14.99	28.33	20.18	20.67	12.41	20.89	17.1	19.28	19.46	22.28	17.04	12.76	23.29	14.29	18.92	19.72	11.92	16.64	10.28	17.73	12.36	18.37
Serpine1	Endogenous	16.09	23.76	14.2	16.4	12.97	4.92	9.31	28.93	11.97	20.77	16.22	13.71	18.35	20.21	10.12	12.09	18.92	21.52	17.22	14.27	19.62	17.73	20.22	13.78
Serpinf1	Endogenous	72.84	73.44	75.72	84.25	64.15	73.83	63.1	70.71	75.26	68.97	110.28	50.55	65.55	59.56	42.52	52.76	69.87	32.28	64.89	51.12	42.05	46.87	68.52	70.02
Serping1	Endogenous	12.7	31.32	22.87	18.64	17.3	15.75	22.76	28.93	18.81	19.28	31.35	20.56	18.35	29.78	15.19	14.29	29.11	17.93	29.13	16.64	15.88	20.27	23.59	17.22
Sesn1	Endogenous	239.69	244.09	218.49	211	230.64	256.94	235.84	204.09	217.21	221.75	193.53	237.33	259.59	249.96	231.86	236.34	311.49	292.28	251.61	266.31	237.32	282.47	244.87	236.48
Sesn2	Endogenous	48.28	38.88	28.4	47.72	32.43	44.3	35.17	35.35	40.19	40.05	49.73	31.7	43.26	37.23	44.55	40.67	37.84	34.07	34.43	41.61	48.59	45.6	44.93	52.81
Setd1a	Endogenous	169.4	197.65	189.31	201.31	162.89	200.83	185.16	224.98	201.82	215.82	205.42	215.91	179.61	186.14	223.76	218.75	225.61	191.86	186.72	222.32	212.1	210.27	210.05	210.07
Setd1b	Endogenous	218.52	225.73	227.96	204.29	225.6	260.88	227.57	324.61	238.59	225.46	232.45	257.04	226.81	198.9	239.96	218.75	259.09	225.93	230.42	257.99	261.62	258.4	252.73	231.88
Setd2	Endogenous	713.15	737.68	717.01	745.6	746.71	683.21	747.88	821.17	731.17	725.33	733.04	695.71	843	867.93	872.76	861.81	876.25	826.63	787.94	819.15	843.71	851.21	789.65	750.75
Setd7	Endogenous	132.13	135.01	121.47	113.33	128.3	140.78	112.75	151.06	121.43	123.11	127.58	133.66	173.06	151.04	131.62	152.8	154.29	182.9	158.91	186.66	154.17	141.87	131.42	176.78
Setdb1	Endogenous	203.27	187.93	201.14	202.8	170.1	176.22	219.29	253.9	194.98	203.95	211.91	185.92	161.26	157.42	184.27	170.38	107.71	141.66	150.97	148.61	177.53	172.27	163.99	149.23
Sftpd	Endogenous	15.25	15.12	11.83	8.95	12.25	17.72	16.55	19.28	23.09	18.54	23.79	17.14	23.6	17.02	17.21	19.79	26.2	17.93	35.76	11.89	14.95	20.27	22.47	22.96
Sh2d1a	Endogenous	7.62	9.72	5.52	8.2	4.32	4.92	6.21	11.25	5.99	7.42	4.32	5.14	14.42	13.83	11.14	10.99	10.19	8.97	10.59	9.51	7.47	11.4	5.62	9.18
Shank3	Endogenous	472.61	470.91	469.33	517.44	513.91	546.37	453.07	554.41	483.17	499.13	535.18	554.34	473.29	506.29	456.63	451.79	494.89	496.7	553.54	474.37	527.9	518.07	461.66	506.24
Siglec1	Endogenous	15.25	8.64	7.1	11.93	6.49	12.8	7.24	11.25	10.26	5.93	10.81	9.42	10.49	8.51	11.14	4.4	10.19	8.97	13.24	5.94	9.34	7.6	12.36	10.33
Siglecf	Endogenous	11.86	12.96	9.47	11.18	7.93	9.84	8.28	14.46	13.68	10.38	14.06	13.71	17.04	8.51	13.16	5.5	10.19	10.76	10.59	10.7	12.15	7.6	12.36	16.07
Sin3a	Endogenous	244.78	185.77	192.46	193.11	198.93	223.47	199.64	210.52	189.85	226.2	220.56	195.35	165.19	163.8	220.72	157.19	148.47	186.49	190.69	166.45	183.13	188.74	163.99	165.3
Sirt1	Endogenous	123.66	123.13	116.74	114.82	103.07	95.49	83.79	112.49	108.61	89	120.01	119.09	119.3	113.81	112.39	104.43	125.18	102.21	98	85.6	99.04	134.27	114.57	103.31
Slamf8	Endogenous	4.23	7.56	9.47	3.73	9.37	3.94	6.21	8.03	8.55	4.45	11.89	2.57	11.8	8.51	9.11	4.4	2.91	7.17	6.62	5.94	5.61	7.6	2.25	3.44
Slamf9	Endogenous	17.79	16.2	11.83	12.68	6.49	17.72	10.34	22.5	11.12	14.83	10.81	11.14	18.35	13.83	12.15	9.89	16.01	10.76	19.86	32.1	12.15	13.93	19.1	10.33
Slc10a6	Endogenous	11.01	10.8	8.68	8.95	12.97	2.95	9.31	12.86	6.84	6.67	15.14	7.71	7.87	10.64	10.12	5.5	14.56	14.35	14.57	11.89	10.28	6.33	10.11	14.92
Slc17a6	Endogenous	105.03	143.65	153.81	58.16	64.87	84.66	99.3	77.14	135.97	126.08	180.56	119.09	83.91	59.56	56.7	40.67	148.47	139.86	117.86	148.61	98.11	148.2	112.33	148.08
Slc17a7	Endogenous	285.43	775.49	401.49	447.36	698.42	843.68	424.11	519.06	1008.25	583.68	316.79	897.06	441.82	106.36	96.19	397.93	155.74	728.01	772.05	1005.81	309.27	984.21	343.72	1076.77
Slc1a3	Endogenous	3279.49	3378.45	3274.25	3273.91	2829.72	3093.15	3346.3	3776.42	3001.66	2948.06	3237.05	3007.32	3297.26	3253.69	3354.35	3281.25	3586.5	3161.28	3145.14	3279	3384.19	3169.23	3401.21	3228.01
Slc2a1	Endogenous	46.58	44.28	59.16	64.87	61.26	76.79	58.96	62.67	68.41	66.75	68.11	67.69	59	39.35	60.75	45.07	50.94	57.38	50.32	67.77	51.39	59.53	64.03	50.51
Slc2a5	Endogenous	26.26	32.4	24.45	32.06	27.39	32.49	27.93	33.75	28.22	25.96	17.3	17.14	35.4	29.78	26.32	23.08	11.64	16.14	27.81	27.34	26.16	16.47	23.59	19.51
Slc44a1	Endogenous	509.03	551.91	584.49	739.63	668.15	621.19	426.18	547.98	602.04	593.32	631.41	648.59	555.88	533.95	493.08	516.65	522.55	597.11	678.03	605.15	565.28	561.14	439.19	664.66
Slc6a1	Endogenous	1496.61	1579.06	1512.1	1506.1	1371.61	1383.16	1392.31	1584.49	1455.51	1475.88	1456.35	1317.74	1468.36	1561.43	1359.76	1278.42	1299.81	1490.09	1295.14	1418.36	1434.22	1383.21	1391.71	1445.26
Slco2b1	Endogenous	73.69	71.28	63.89	90.22	78.56	85.65	72.41	81.96	67.56	77.87	98.39	88.25	74.73	80.84	83.02	104.43	103.34	96.83	92.7	87.98	103.71	88.67	69.64	102.17
Slfn8	Endogenous	15.25	5.4	5.52	10.44	8.65	8.86	8.28	17.68	10.26	7.42	14.06	12.85	6.56	7.45	5.06	3.3	13.1	8.97	7.95	8.32	12.15	6.33	2.25	9.18
Smarca4	Endogenous	868.15	861.89	819.55	891.73	836.09	854.51	851.32	912.77	953.52	907.78	891.97	909.91	1008.19	1023.23	988.18	1015.7	1036.36	1118.91	978.64	996.3	982.93	1026.01	994.08	1026.26
Smarca5	Endogenous	670.81	669.64	645.23	704.59	596.07	625.13	591.68	618.69	701.24	643.75	716.82	651.16	633.23	644.57	612.55	625.47	657.91	643.73	627.7	599.21	631.62	675.14	573.98	607.26
Smarcd1	Endogenous	205.82	219.25	224.8	237.85	231.37	223.47	172.75	250.69	190.7	196.54	200.02	238.19	234.68	261.66	228.82	238.54	231.43	238.49	221.15	212.81	270.96	210.27	260.59	205.48
Smc1a	Endogenous	280.35	333.74	284.75	268.41	269.57	256.94	284.46	372.82	280.5	255.13	280.03	245.04	401.18	363.77	353.36	368.25	427.93	464.42	328.42	380.45	327.02	392.67	320.13	320.28
Snca	Endogenous	1114.62	1311.2	1153.2	1128.83	1246.2	1365.44	1225.77	1325.76	1418.73	1126.57	1127.67	1275.76	1608.64	1233.83	1195.74	1363.07	1250.32	1475.74	1361.35	1557.46	1186.62	1531.42	1341.16	1393.6
Socs3	Endogenous	12.7	11.88	11.04	11.18	9.37	17.72	9.31	19.28	9.41	13.35	17.3	5.14	20.98	18.08	18.22	10.99	14.56	8.97	10.59	16.64	14.95	12.67	24.71	20.66
Sod2	Endogenous	1159.51	1196.71	1137.43	1150.46	1110.7	1193.16	1119.23	1285.59	1114.29	1071.68	1135.24	1125.82	1147.16	1135.97	1046.91	1083.86	1097.49	1152.98	1171.98	1180.58	1144.57	1245.15	1051.36	1142.2
Sox10	Endogenous	271.88	299.18	298.16	311.66	295.51	277.62	231.71	236.23	261.68	278.12	316.79	295.59	200.59	187.2	178.2	176.98	189.22	177.52	271.48	166.45	205.56	191.27	161.75	237.62
Sox4	Endogenous	852.06	677.2	671.26	713.54	561.48	689.12	649.61	867.77	607.17	656.36	743.85	609.18	554.57	567.99	665.2	566.11	461.41	485.94	504.55	431.57	589.57	614.34	661.6	489.02
Sox9	Endogenous	220.21	218.17	222.44	208.77	197.49	190	235.84	263.55	203.53	209.15	265.97	221.05	226.81	224.43	260.21	213.25	237.26	224.14	201.29	225.89	235.45	225.47	241.5	203.19
Sphk1	Endogenous	3.39	4.32	10.25	11.18	7.21	11.81	1.03	9.64	7.7	3.71	9.73	9.42	6.56	7.45	3.04	3.3	8.73	3.59	2.65	7.13	8.41	3.8	8.99	6.89
Spib	Endogenous	9.32	14.04	7.1	11.93	7.21	5.91	5.17	19.28	10.26	11.12	9.73	6	9.18	15.95	9.11	13.19	16.01	8.97	14.57	10.7	11.21	15.2	6.74	9.18
Spint1	Endogenous	19.48	25.92	16.56	32.06	31.71	26.58	20.69	19.28	19.67	20.02	32.44	19.71	35.4	35.1	18.22	20.89	14.56	19.72	10.59	22.59	24.29	21.53	15.73	14.92
Spp1	Endogenous	51.67	51.84	41.81	39.52	20.9	24.61	20.69	11.25	19.67	22.25	40	21.42	170.44	209.54	62.77	23.08	23.29	107.59	25.16	35.67	17.75	17.73	73.01	25.25
Sqstm1	Endogenous	1378.03	1498.05	1374.06	1263.79	1306.03	1465.85	1421.27	1602.16	1467.48	1395.04	1396.88	1491.67	1335.95	1196.6	1351.66	1378.46	1206.66	1409.4	1391.81	1452.84	1265.1	1461.75	1336.67	1491.18
Srgn	Endogenous	45.74	61.56	55.22	60.39	54.06	29.53	48.62	77.14	53.02	47.47	71.36	65.97	48.51	46.8	41.51	51.66	56.77	57.38	63.56	63.01	56.06	44.33	47.18	71.17
Srxn1	Endogenous	127.05	160.93	159.33	123.02	128.3	159.48	143.78	154.27	160.77	136.46	126.5	165.36	112.75	103.17	81	104.43	88.79	109.38	136.4	124.83	122.4	143.13	117.94	142.34
St3gal6	Endogenous	54.21	56.16	44.17	55.17	51.17	33.47	43.45	62.67	50.46	39.31	69.2	53.12	51.13	54.25	40.5	37.37	43.67	69.93	60.92	49.93	47.65	62.07	48.3	48.21
St8sia6	Endogenous	27.95	18.36	22.09	18.64	20.18	13.78	28.96	32.14	17.96	14.09	41.08	12.85	39.33	25.53	15.19	18.69	29.11	21.52	25.16	16.64	14.95	17.73	34.82	25.25
Stat1	Endogenous	39.81	37.8	28.4	38.03	36.76	35.44	52.75	41.78	41.9	51.17	65.95	52.26	35.4	59.56	35.44	41.77	46.58	75.31	63.56	51.12	54.19	57	58.41	59.69
Steap4	Endogenous	10.16	6.48	7.89	8.95	4.32	3.94	5.17	8.03	5.99	9.64	16.22	8.57	5.24	9.57	11.14	3.3	7.28	3.59	6.62	9.51	5.61	11.4	6.74	9.18
Stmn1	Endogenous	6481.91	7038.79	5848.06	4800.9	5379.79	6745.48	7559.44	7435.52	7976.21	6417.49	5585.37	6352.22	9052.72	5900.04	7406.31	7818.94	6873.15	10176	7113.98	9678.87	6207.78	9800.3	9543.15	8999.86
Stx18	Endogenous	59.29	56.16	50.48	58.16	50.45	45.28	55.86	96.42	70.12	54.88	63.79	60.83	68.17	48.93	63.79	59.36	61.13	50.21	54.3	72.52	64.47	73.47	65.15	60.84
Sumo1	Endogenous	1029.08	943.98	948.91	963.31	879.33	896.84	981.65	975.44	1008.25	895.91	947.11	943.32	853.49	769.02	834.29	849.72	796.19	805.11	799.86	773.98	785.78	868.94	888.49	762.23
Suv39h1	Endogenous	197.35	228.97	224.02	205.04	211.9	243.16	222.4	252.3	225.77	224.72	209.75	215.91	284.5	255.27	254.13	266.02	333.32	344.28	316.5	342.4	270.03	314.14	299.91	273.21
Suv39h2	Endogenous	91.47	55.08	71.78	73.81	65.59	72.85	78.61	83.56	63.28	62.3	82.17	67.69	73.42	71.26	83.02	69.25	80.06	66.35	62.24	65.39	65.4	83.6	47.18	60.84
Suz12	Endogenous	508.19	510.87	449.61	444.38	464.17	448.91	487.21	546.38	417.32	431.64	471.39	482.37	475.91	462.69	495.1	459.49	455.59	475.18	458.2	424.44	453.16	482.61	518.94	400.63
Syk	Endogenous	38.11	47.52	30.76	35.79	35.32	40.36	38.27	48.21	36.77	33.37	35.68	38.56	51.13	26.59	34.42	36.28	40.76	30.48	52.97	42.8	39.24	40.53	26.96	33.29
Syn2	Endogenous	1016.37	1419.21	1293.61	1066.95	1101.33	1182.33	1214.39	1457.54	1519.64	1327.55	1083.34	1339.16	1111.76	951.96	981.1	962.94	1015.98	1325.12	1334.86	1570.54	1279.12	1544.08	1261.41	1481.99
Syp	Endogenous	1792.2	2345.9	1862.32	1691.76	1858.85	2210.1	2133.98	2710.98	2214.05	2151.53	1993.7	1973.18	2477.86	1957.11	1787.03	2227.07	2493.37	2818.79	2432.68	2982.96	2104.14	2556.16	2417.24	2745.87
Tarbp2	Endogenous	116.88	114.49	115.16	138.68	100.19	122.07	135.51	147.84	130.84	123.11	118.93	151.65	129.79	123.38	141.75	138.51	170.3	138.07	115.21	133.16	131.74	131.73	139.28	125.13
Tbc1d4	Endogenous	25.41	29.16	29.97	28.33	26.67	34.46	24.83	33.75	34.21	30.41	30.27	23.13	28.84	39.35	29.36	19.79	45.12	26.9	23.84	35.67	27.1	24.07	23.59	29.85
Tbr1	Endogenous	112.65	207.37	103.33	125.26	225.6	264.82	185.16	210.52	310.43	204.7	104.87	254.47	161.26	41.48	68.85	122.02	53.86	315.59	276.77	293.66	124.27	319.2	157.26	332.9
Tbx21	Endogenous	5.93	8.64	2.37	11.93	6.49	7.88	10.34	9.64	7.7	9.64	11.89	6.85	15.73	4.25	9.11	12.09	13.1	12.55	7.95	7.13	6.54	12.67	12.36	11.48
Tcirg1	Endogenous	46.58	69.12	67.05	58.9	51.17	56.11	60	96.42	61.57	56.37	71.36	58.26	55.06	36.16	51.64	36.28	36.39	43.04	54.3	52.31	52.32	59.53	57.29	65.43
Tcl1	Endogenous	3.39	2.16	6.31	6.71	7.21	5.91	1.03	11.25	6.84	4.45	6.49	6	3.93	5.32	4.05	5.5	14.56	7.17	6.62	9.51	3.74	11.4	2.25	6.89
Tet1	Endogenous	472.61	395.3	425.94	428.72	446.87	374.09	374.46	371.21	446.4	447.96	465.99	454.1	486.4	411.63	461.69	447.39	425.02	439.32	442.31	394.72	447.55	476.27	443.68	422.44
Tfg	Endogenous	852.06	827.33	823.49	788.84	787.07	759.01	833.73	740.82	861.16	821.01	828.18	801.1	722.38	652.01	752.27	648.56	573.49	684.97	729.67	700.26	656.84	737.21	697.54	734.68
Tgfa	Endogenous	1077.35	818.69	887.38	1055.02	939.16	755.08	887.52	708.68	862.87	938.93	860.62	886.77	1295.31	1376.36	1278.77	1280.62	1362.4	1120.7	945.53	908.32	1225.86	1075.41	1169.31	928.68
Tgfb1	Endogenous	60.14	87.49	71.78	83.51	81.45	45.28	68.27	101.24	95.78	70.46	64.87	91.68	64.24	63.82	54.67	67.05	43.67	62.76	55.62	39.23	71.01	51.93	53.92	59.69
Tgfbr1	Endogenous	197.35	214.93	203.51	236.35	208.3	219.53	215.16	207.3	242.87	171.32	228.13	215.91	247.79	239.32	206.55	233.04	211.06	240.28	206.59	212.81	233.59	250.8	224.65	230.74
Tgm1	Endogenous	9.32	14.04	11.83	9.69	3.6	7.88	11.38	16.07	6.84	12.61	12.97	8.57	5.24	11.7	9.11	12.09	11.64	3.59	15.89	19.02	6.54	17.73	8.99	8.04
Tgm2	Endogenous	19.48	17.28	18.93	14.91	25.23	26.58	21.72	25.71	27.37	23.73	19.46	18.85	28.84	12.76	24.3	19.79	27.66	17.93	25.16	16.64	24.29	21.53	21.34	9.18
Tie1	Endogenous	92.32	77.76	102.54	88.73	96.58	67.93	77.58	112.49	98.35	71.2	67.03	90.82	81.28	88.28	84.04	72.55	103.34	77.1	105.94	87.98	107.45	79.8	99.97	104.46
Timeless	Endogenous	60.14	48.6	44.96	50.7	48.29	47.25	50.69	69.1	59.01	57.85	67.03	52.26	74.73	71.26	67.84	62.66	85.88	64.55	76.81	66.58	56.99	59.53	73.01	64.28
Timp1	Endogenous	9.32	5.4	7.1	8.2	8.65	7.88	7.24	14.46	5.99	10.38	15.14	4.28	5.24	10.64	10.12	3.3	7.28	3.59	7.95	5.94	11.21	5.07	4.49	4.59
Tle3	Endogenous	100.79	78.84	103.33	105.13	116.76	78.76	72.41	80.35	118.87	97.9	126.5	126.8	106.19	97.86	105.3	112.12	110.62	111.17	125.81	102.25	125.2	122.87	110.08	126.27
Tlr2	Endogenous	6.78	7.56	6.31	13.42	5.05	10.83	14.48	16.07	11.97	14.83	7.57	12.85	11.8	10.64	7.09	10.99	7.28	14.35	18.54	13.08	15.88	11.4	10.11	3.44
Tlr4	Endogenous	16.09	5.4	14.99	18.64	18.02	12.8	15.52	30.53	12.83	17.06	14.06	17.99	20.98	17.02	13.16	8.79	26.2	10.76	11.92	14.27	8.41	10.13	14.6	10.33
Tlr7	Endogenous	19.48	18.36	16.56	20.88	18.02	14.77	14.48	27.32	16.25	11.87	12.97	15.42	11.8	19.15	16.2	15.39	13.1	8.97	17.22	13.08	8.41	19	11.23	14.92
Tm4sf1	Endogenous	140.6	119.89	138.83	126.75	110.28	109.27	115.85	114.1	118.87	106.06	152.45	93.39	98.33	103.17	108.34	128.61	133.91	145.24	111.24	98.68	119.6	114	159.5	90.69
Tmc7	Endogenous	61.83	90.73	78.88	89.47	67.03	83.68	71.37	99.63	88.08	66.75	72.44	86.54	51.13	59.56	54.67	36.28	32.02	62.76	54.3	71.33	58.86	79.8	55.04	65.43
Tmcc3	Endogenous	161.77	187.93	170.38	199.07	176.59	167.36	157.23	154.27	162.48	177.25	192.45	172.21	178.3	184.01	121.5	156.09	157.2	173.93	177.45	159.31	163.51	143.13	146.02	172.19
Tmem100	Endogenous	245.62	220.33	229.54	244.56	213.35	192.95	195.5	184.8	210.37	197.28	198.94	217.62	192.72	230.81	171.11	214.35	193.59	206.21	233.07	164.07	176.59	188.74	192.08	196.3
Tmem119	Endogenous	73.69	105.85	105.7	128.99	108.11	121.09	65.17	112.49	125.71	100.86	100.55	129.37	83.91	78.71	64.8	56.06	69.87	64.55	79.46	78.47	62.6	89.93	57.29	106.76
Tmem144	Endogenous	28.8	27	27.61	24.6	21.62	16.74	24.83	30.53	26.51	21.51	18.38	21.42	22.29	21.27	22.27	17.59	18.92	19.72	15.89	13.08	17.75	22.8	17.97	24.11
Tmem173	Endogenous	14.4	16.2	19.72	15.66	15.14	14.77	19.65	19.28	15.39	20.02	19.46	12.85	15.73	21.27	20.25	16.49	14.56	21.52	22.51	9.51	14.95	17.73	13.48	19.51
Tmem204	Endogenous	27.95	37.8	25.24	27.59	24.51	30.52	25.86	35.35	32.5	21.51	28.11	23.13	26.22	28.72	32.4	23.08	37.84	28.69	18.54	26.16	35.51	40.53	19.1	27.55
Tmem206	Endogenous	173.63	167.41	156.97	170	155.69	166.37	157.23	171.95	141.1	166.87	162.18	166.22	161.26	156.36	187.31	190.17	183.4	179.31	158.91	171.2	185.93	154.53	167.36	158.42
Tmem37	Endogenous	19.48	25.92	28.4	17.15	18.74	23.63	24.83	35.35	23.09	15.57	18.38	20.56	30.15	17.02	14.17	27.48	37.84	26.9	25.16	24.97	28.96	25.33	29.2	19.51
Tmem64	Endogenous	265.1	298.1	272.13	275.87	257.31	300.26	277.22	268.37	301.02	269.22	264.89	303.3	259.59	237.19	251.1	240.74	262	261.8	266.18	265.13	272.83	316.67	265.09	281.25
Tmem88b	Endogenous	35.57	39.96	43.38	64.87	46.13	46.27	33.1	48.21	57.3	47.47	57.3	48.84	36.71	32.97	20.25	38.47	30.57	41.24	56.94	46.37	28.96	30.4	31.45	49.36
Tnf	Endogenous	11.86	15.12	7.1	11.18	11.53	12.8	7.24	19.28	15.39	12.61	10.81	6.85	14.42	12.76	16.2	7.69	20.38	16.14	6.62	8.32	10.28	13.93	14.6	12.63
Tnfrsf10b	Endogenous	21.17	12.96	18.14	14.91	10.81	11.81	8.28	14.46	16.25	14.83	19.46	18.85	10.49	8.51	18.22	7.69	10.19	14.35	15.89	9.51	14.02	17.73	15.73	10.33
Tnfrsf11b	Endogenous	10.16	8.64	12.62	9.69	13.69	5.91	11.38	11.25	6.84	8.16	9.73	12.85	3.93	5.32	12.15	10.99	7.28	8.97	9.27	11.89	4.67	13.93	7.86	21.81
Tnfrsf12a	Endogenous	51.67	56.16	47.33	43.99	51.9	44.3	41.38	70.71	55.59	40.05	61.63	50.55	53.75	24.46	26.32	41.77	39.3	50.21	52.97	43.99	35.51	44.33	28.08	52.81
Tnfrsf13c	Endogenous	7.62	10.8	7.1	10.44	5.77	7.88	4.14	9.64	3.42	3.71	4.32	3.43	6.56	7.45	7.09	5.5	7.28	7.17	7.95	7.13	6.54	11.4	3.37	9.18
Tnfrsf17	Endogenous	8.47	10.8	15.78	8.2	12.25	7.88	4.14	12.86	10.26	7.42	11.89	9.42	13.11	7.45	8.1	19.79	16.01	10.76	23.84	15.46	11.21	13.93	16.85	17.22
Tnfrsf1a	Endogenous	40.65	50.76	47.33	45.48	52.62	54.14	42.41	48.21	47.89	43.76	31.35	47.12	52.44	46.8	32.4	43.97	39.3	44.83	39.73	47.56	57.93	41.8	48.3	51.66
Tnfrsf1b	Endogenous	21.17	23.76	13.41	15.66	18.02	20.67	12.41	19.28	20.52	14.09	19.46	23.99	15.73	15.95	19.24	25.28	21.83	34.07	21.19	23.78	14.95	13.93	20.22	27.55
Tnfrsf25	Endogenous	12.7	10.8	12.62	13.42	15.86	18.7	13.45	19.28	11.12	14.09	15.14	17.14	15.73	15.95	17.21	10.99	24.74	16.14	25.16	24.97	16.82	10.13	13.48	16.07
Tnfrsf4	Endogenous	5.08	11.88	13.41	9.69	11.53	9.84	7.24	14.46	8.55	10.38	15.14	12	15.73	13.83	13.16	9.89	17.47	16.14	11.92	7.13	8.41	11.4	14.6	10.33
Tnfsf10	Endogenous	11.01	11.88	11.04	9.69	9.37	6.89	7.24	11.25	8.55	5.19	10.81	9.42	7.87	11.7	8.1	6.6	13.1	7.17	10.59	7.13	7.47	5.07	8.99	10.33
Tnfsf12	Endogenous	31.34	31.32	26.82	25.35	28.11	25.6	33.1	33.75	32.5	25.96	38.92	26.56	35.4	19.15	35.44	27.48	33.48	30.48	27.81	29.72	21.49	36.73	20.22	34.44
Tnfsf13b	Endogenous	6.78	8.64	7.89	7.46	10.09	6.89	7.24	14.46	10.26	12.61	15.14	10.28	13.11	12.76	5.06	10.99	10.19	3.59	17.22	14.27	7.47	8.87	5.62	19.51
Tnfsf4	Endogenous	5.08	8.64	9.47	11.18	6.49	6.89	4.14	12.86	8.55	5.19	7.57	4.28	9.18	6.38	12.15	6.6	10.19	3.59	1.32	10.7	3.74	7.6	7.86	8.04
Tnfsf8	Endogenous	5.08	2.16	5.52	7.46	2.16	4.92	10.34	8.03	5.99	6.67	5.41	5.14	2.62	7.45	3.04	7.69	5.82	7.17	9.27	9.51	3.74	2.53	2.25	6.89
Top2a	Endogenous	326.93	226.81	255.57	266.18	210.46	156.53	247.22	255.51	229.19	232.88	278.94	231.33	220.25	265.91	327.03	244.03	219.79	190.07	189.37	150.99	239.19	231.8	214.54	197.45
Topbp1	Endogenous	127.05	116.65	114.37	117.8	116.04	96.48	124.13	123.74	112.03	112.73	132.99	129.37	127.17	123.38	116.44	106.63	110.62	123.73	107.27	117.7	117.73	125.4	107.83	117.09
Tpd52	Endogenous	560.7	552.99	556.09	590.51	568.68	493.21	492.38	535.13	679.86	548.82	503.83	609.18	443.13	410.57	385.76	429.81	366.8	435.73	463.49	466.05	483.99	585.21	434.7	562.49
Tpsb2	Endogenous	6.78	9.72	6.31	5.22	5.77	4.92	4.14	11.25	5.99	5.19	8.65	14.57	18.35	6.38	7.09	6.6	10.19	7.17	7.95	7.13	7.47	2.53	11.23	9.18
Tradd	Endogenous	21.17	17.28	21.3	13.42	15.86	21.66	17.58	19.28	16.25	14.83	21.62	23.99	23.6	20.21	26.32	19.79	21.83	25.1	17.22	19.02	13.08	21.53	20.22	20.66
Traf1	Endogenous	28.8	28.08	22.09	27.59	18.74	19.69	17.58	38.57	20.52	17.06	30.27	13.71	27.53	23.4	23.29	18.69	26.2	23.31	23.84	17.83	15.88	20.27	26.96	27.55
Traf2	Endogenous	88.09	93.97	92.29	90.96	89.37	92.54	80.68	102.85	94.92	80.84	99.47	95.1	97.02	104.24	112.39	107.73	110.62	116.55	109.91	97.49	129.87	116.53	89.86	98.72
Traf3	Endogenous	156.69	206.29	227.96	216.97	183.79	187.05	187.23	151.06	210.37	232.14	201.1	192.78	178.3	154.23	166.05	168.18	170.3	229.52	193.34	223.51	191.54	215.34	197.69	260.58
Traf6	Endogenous	64.37	52.92	61.53	62.63	49.01	47.25	66.2	69.1	79.53	55.62	57.3	59.98	66.86	70.2	76.95	72.55	71.32	66.35	60.92	53.5	62.6	53.2	55.04	73.47
Trat1	Endogenous	8.47	12.96	11.83	13.42	11.53	19.69	6.21	12.86	17.1	11.87	19.46	17.14	18.35	22.34	21.26	9.89	10.19	12.55	18.54	16.64	15.88	19	12.36	22.96
Trem1	Endogenous	9.32	8.64	10.25	2.98	5.05	12.8	7.24	9.64	10.26	5.19	5.41	7.71	14.42	14.89	7.09	14.29	23.29	17.93	18.54	8.32	8.41	11.4	14.6	18.37
Trem2	Endogenous	56.75	68.04	54.43	65.61	60.54	55.13	58.96	51.42	48.74	52.66	59.46	51.41	49.82	57.44	59.74	58.26	52.4	50.21	66.21	64.2	56.06	41.8	40.44	53.95
Trem3	Endogenous	6.78	5.4	4.73	7.46	4.32	3.94	4.14	16.07	11.12	7.42	9.73	3.43	3.93	6.38	4.05	3.3	8.73	3.59	1.32	2.38	1.87	6.33	7.86	3.44
Trim47	Endogenous	60.14	72.36	55.22	49.21	56.22	57.1	54.82	67.49	41.05	47.47	63.79	62.55	53.75	59.56	50.62	54.96	53.86	59.17	56.94	83.22	48.59	60.8	55.04	72.32
Trp53	Endogenous	55.9	56.16	44.17	57.41	45.41	61.04	43.45	56.24	43.61	47.47	63.79	44.55	79.97	52.12	65.81	57.16	52.4	53.79	54.3	64.2	45.78	64.6	51.67	58.54
Trp53bp2	Endogenous	100.79	93.97	104.91	113.33	105.95	139.79	102.41	99.63	118.87	104.57	117.85	89.96	127.17	108.49	104.29	106.63	120.81	129.11	99.32	86.79	93.43	126.67	92.11	98.72
Trp73	Endogenous	25.41	20.52	18.14	18.64	13.69	14.77	21.72	22.5	22.23	16.32	27.03	12.85	15.73	28.72	14.17	23.08	34.93	21.52	21.19	9.51	19.62	26.6	20.22	22.96
Trpa1	Endogenous	5.93	10.8	6.31	10.44	6.49	8.86	12.41	6.43	10.26	7.42	14.06	6.85	13.11	8.51	6.07	6.6	8.73	10.76	7.95	8.32	3.74	7.6	4.49	5.74
Trpm4	Endogenous	29.64	29.16	31.55	26.1	26.67	25.6	27.93	30.53	30.79	26.7	21.62	21.42	27.53	13.83	26.32	17.59	18.92	19.72	38.4	28.53	31.77	30.4	25.83	35.59
Tspan18	Endogenous	21.17	19.44	22.87	15.66	15.86	15.75	24.83	11.25	21.38	25.96	27.03	14.57	20.98	15.95	26.32	25.28	32.02	23.31	22.51	23.78	30.83	26.6	25.83	27.55
Ttr	Endogenous	10.16	9.72	7.89	6.71	3.6	10.83	6.21	12.86	7.7	8.16	324.35	5.14	14.42	11.7	10.12	32.98	7.28	28.69	13.24	7.13	14.02	6.33	4.49	10.33
Tubb3	Endogenous	4342.45	4429.35	3961.28	3291.81	3417.87	3799.01	4746.89	4480.28	4754.77	4141.37	3944.14	3906.09	4512.6	3507.9	4153.2	4099.09	3650.54	4947.24	4085.37	4479.79	3910.23	5099.65	4806.4	4721.48
Tubb4a	Endogenous	523.43	649.12	587.65	673.27	684.01	704.87	551.34	589.76	756.83	677.13	624.92	648.59	732.87	600.96	536.62	713.41	751.07	905.53	924.34	942.8	572.75	798.01	652.61	918.35
Txnrd1	Endogenous	834.27	740.93	760.39	785.86	682.56	697.98	774.77	907.95	728.61	743.13	769.8	773.68	677.81	707.32	777.59	689.23	620.07	674.22	708.48	675.3	743.74	766.34	751.46	686.47
Tyrobp	Endogenous	143.99	158.77	122.26	174.47	149.2	160.47	163.44	167.13	177.88	166.87	182.72	180.78	203.21	199.97	186.3	176.98	209.6	213.38	210.56	202.11	173.79	165.94	192.08	177.93
Ugt8a	Endogenous	326.09	446.07	403.86	615.12	557.87	485.34	248.26	276.4	444.69	410.87	484.37	468.66	207.14	194.65	155.92	187.97	213.97	208	438.33	262.75	202.75	236.87	166.24	362.75
Ulk1	Endogenous	337.1	257.06	297.37	321.35	300.56	259.9	287.56	234.62	321.55	304.08	287.59	315.3	302.85	290.38	323.99	281.41	269.28	326.35	303.26	300.79	324.22	366.07	335.85	321.42
Ung	Endogenous	49.97	50.76	53.64	47.72	51.9	63.01	40.34	70.71	56.44	55.62	55.14	56.55	86.53	68.07	69.86	63.76	85.88	82.48	66.21	46.37	56.99	48.13	70.76	64.28
Uty	Endogenous	147.37	9.72	145.14	118.55	114.6	8.86	127.23	4.82	2.57	5.93	9.73	139.66	5.24	145.72	157.95	8.79	171.76	1.79	9.27	156.94	10.28	148.2	7.86	137.75
Vamp7	Endogenous	513.27	457.95	425.94	431.7	414.44	493.21	460.31	519.06	439.56	427.19	494.1	387.27	377.58	377.59	404.99	405.62	371.17	372.97	345.63	387.58	369.07	407.87	360.56	429.33
Vav1	Endogenous	26.26	38.88	38.65	43.99	43.25	34.46	37.24	41.78	35.06	27.44	40	41.98	34.09	36.16	37.46	34.08	32.02	34.07	45.03	34.48	33.64	35.47	30.33	29.85
Vegfa	Endogenous	262.56	274.34	291.85	257.23	230.64	239.22	254.46	249.08	273.66	301.85	272.46	240.76	230.74	229.75	223.76	220.95	225.61	242.07	291.34	266.31	243.86	243.2	231.39	269.77
Vim	Endogenous	553.08	576.76	573.45	563.67	482.19	483.37	653.74	748.86	520.8	568.85	642.22	554.34	524.42	521.19	687.48	600.19	569.12	557.66	549.57	473.18	626.01	524.41	632.39	518.87
Vps4a	Endogenous	693.67	563.79	658.64	589.02	567.96	509.95	640.3	486.92	695.26	622.99	630.33	649.44	584.72	571.18	642.93	529.84	509.45	597.11	603.87	590.89	611.06	656.14	681.81	634.81
Vps4b	Endogenous	113.49	104.77	101.75	122.28	108.11	99.43	106.54	114.1	113.74	118.66	117.85	106.24	121.93	123.38	114.41	108.83	103.34	116.55	108.59	112.95	113.99	115.27	102.22	113.65
Was	Endogenous	21.17	22.68	19.72	24.6	17.3	12.8	22.76	25.71	17.96	20.02	24.87	18.85	17.04	21.27	20.25	13.19	33.48	8.97	14.57	16.64	14.95	21.53	25.83	25.25
Wdr5	Endogenous	192.26	146.89	175.9	172.23	156.41	135.85	157.23	138.2	178.73	169.1	175.15	182.5	200.59	221.24	178.2	179.18	215.42	240.28	213.21	231.84	210.23	228	213.42	189.41
Xcl1	Endogenous	15.25	8.64	18.93	7.46	10.09	6.89	9.31	22.5	8.55	3.71	14.06	6.85	9.18	7.45	10.12	16.49	7.28	12.55	15.89	9.51	11.21	17.73	13.48	14.92
Xiap	Endogenous	767.36	693.4	717.8	717.26	694.1	702.9	673.4	691	707.23	749.81	771.96	743.69	668.63	700.94	730	660.65	713.22	658.08	740.27	676.49	734.39	711.87	775.04	724.35
Xrcc6	Endogenous	122.81	101.53	105.7	111.09	103.79	93.52	114.82	128.56	129.99	123.86	127.58	105.38	121.93	123.38	124.54	113.22	145.56	109.38	135.08	136.72	112.12	116.53	130.3	109.05
Zbp1	Endogenous	6.78	15.12	11.83	10.44	6.49	15.75	3.1	12.86	10.26	10.38	15.14	10.28	13.11	5.32	7.09	8.79	10.19	8.97	3.97	5.94	6.54	10.13	21.34	8.04
Zfp367	Endogenous	77.07	71.28	85.98	76.8	79.28	75.8	61.03	93.21	74.4	77.87	78.93	69.4	43.26	70.2	75.94	74.75	72.78	71.73	64.89	67.77	52.32	91.2	80.87	76.91
Aars	Housekeeping	407.4	459.03	399.13	386.96	384.89	413.47	421	414.6	437.85	380.47	383.82	385.55	481.15	395.68	462.7	481.47	458.5	484.14	470.12	479.13	428.86	499.07	466.15	489.02
Asb10	Housekeeping	6.78	7.56	9.47	12.68	8.65	9.84	8.28	6.43	6.84	8.16	16.22	6	17.04	5.32	10.12	18.69	11.64	19.72	7.95	10.7	7.47	5.07	12.36	13.78
Ccdc127	Housekeeping	409.94	412.59	395.18	391.44	407.23	366.22	425.14	396.93	389.1	390.85	447.61	406.97	374.96	355.26	371.58	342.97	333.32	383.73	377.42	344.78	396.16	395.2	384.15	336.35
Cnot10	Housekeeping	293.9	294.86	328.13	301.22	265.96	319.95	325.84	351.93	277.08	298.88	356.79	311.01	323.83	332.92	323.99	300.09	353.7	319.18	360.2	368.56	323.28	331.87	320.13	298.46
Csnk2a2	Housekeeping	318.46	265.7	294.22	274.38	307.05	255.96	266.88	245.87	299.31	279.6	321.11	299.02	267.45	234	298.68	256.12	234.34	216.97	262.21	244.91	262.55	304	253.86	303.06
Fam104a	Housekeeping	115.19	100.45	113.59	123.77	106.67	114.2	101.37	118.92	106.04	107.54	91.9	111.38	82.6	91.47	98.21	103.33	91.7	82.48	90.05	91.55	95.3	84.87	82	98.72
Gusb	Housekeeping	93.17	99.37	100.18	111.84	96.58	104.35	82.75	83.56	90.65	88.26	97.31	101.96	127.17	115.94	91.12	108.83	110.62	118.35	98	99.87	83.16	93.73	96.6	79.21
Lars	Housekeeping	256.63	281.9	235.85	253.5	261.64	269.74	275.15	271.58	276.22	271.44	233.53	274.17	262.21	227.62	279.45	223.15	231.43	267.18	246.31	257.99	244.8	245.74	256.1	234.18
Mto1	Housekeeping	134.67	156.61	159.33	156.58	167.94	152.59	157.23	139.81	141.96	163.16	166.5	168.79	183.55	189.33	191.36	204.46	192.13	188.28	161.56	139.1	181.26	177.34	176.35	199.74
Supt7l	Housekeeping	109.26	115.57	114.37	108.86	109.56	113.21	111.72	104.45	118.87	120.15	116.77	91.68	100.95	104.24	108.34	102.23	117.9	95.04	96.67	110.57	114.92	103.87	128.05	120.53
Tada2b	Housekeeping	238	245.17	240.58	234.86	231.37	239.22	251.36	282.83	227.48	251.42	212.99	217.62	190.1	234	171.11	193.47	155.74	234.9	241.02	210.44	214.9	188.74	194.32	226.14
Tbp	Housekeeping	155	141.49	145.93	139.43	159.29	160.47	151.02	171.95	164.19	169.84	143.8	155.94	132.41	161.67	148.83	151.7	149.92	112.97	139.05	170.01	166.31	138.07	148.27	133.16
Xpnpep1	Housekeeping	399.77	356.42	357.32	381	399.3	353.42	389.97	342.29	395.09	348.58	381.66	391.55	465.42	473.32	425.24	478.17	593.87	586.35	489.98	482.69	448.48	500.34	486.37	472.95
NEG_A	Negative	29	18	33	32	32	22	26	14	21	25	27	27	14	18	22	21	16	7	16	19	16	14	15	13
NEG_B	Negative	18	13	16	13	31	9	11	8	29	16	17	20	12	15	12	10	10	11	12	11	12	7	13	18
NEG_C	Negative	21	14	17	17	19	11	11	8	15	14	16	12	12	9	15	6	5	6	8	11	7	9	9	9
NEG_D	Negative	10	9	18	17	14	6	7	5	18	14	11	7	6	12	15	12	7	5	5	14	9	9	7	13
NEG_E	Negative	32	19	35	39	30	13	23	10	39	21	30	27	18	25	21	20	19	9	11	13	18	17	30	22
NEG_F	Negative	39	22	38	41	39	30	28	15	29	43	37	20	28	24	25	23	19	11	21	25	29	17	16	25
NEG_G	Negative	5	12	4	9	6	5	7	6	6	9	4	9	10	12	6	12	13	14	7	16	10	19	9	12
NEG_H	Negative	12	15	14	7	12	7	13	9	6	8	13	9	13	10	5	5	6	10	8	9	5	12	11	14
POS_A	Positive	40879	33520	42619	42804	43427	33174	29906	22393	40528	42328	40811	37919	17883	17208	23164	17684	12972	10399	16515	17126	22597	18546	19949	20375
POS_B	Positive	14457	12924	15267	15289	15268	12719	11100	9110	14560	15447	14496	13247	6800	6698	8595	6480	4830	3992	6276	6750	8380	6689	7504	7485
POS_C	Positive	3592	3101	3849	3774	3804	3085	2898	2217	3530	3721	3606	3314	3198	2989	3206	3190	2956	2150	2642	3261	3241	2754	3334	2955
POS_D	Positive	757	629	820	769	799	667	554	448	743	784	737	728	543	481	646	530	444	315	442	519	615	519	544	524
POS_E	Positive	173	162	171	171	186	172	126	102	165	171	189	130	98	94	112	80	84	91	101	91	101	99	110	91
POS_F	Positive	118	123	137	139	159	109	109	70	143	143	152	138	54	75	75	73	52	42	73	73	85	79	79	76

## Sheet: Panel controls
Probe Name	Class Name	WT 01	WT 02	WT 03	WT 04	WT 05	WT 06	het 01	het 02	het 03	het 04	het 05	het 06	het 07	het 08	het 09	het 10	het 11	het 12	het+ 01	het+ 02	het+ 03	het+ 04	het+ 05	het+ 06
		WT	WT	WT	WT	WT	WT	het	het	het	het	het	het	het	het	het	het	het	het	het+	het+	het+	het+	het+	het+
Aars	Housekeeping	407.4	459.03	399.13	386.96	384.89	413.47	421	414.6	437.85	380.47	383.82	385.55	481.15	395.68	462.7	481.47	458.5	484.14	470.12	479.13	428.86	499.07	466.15	489.02
Asb10	Housekeeping	6.78	7.56	9.47	12.68	8.65	9.84	8.28	6.43	6.84	8.16	16.22	6	17.04	5.32	10.12	18.69	11.64	19.72	7.95	10.7	7.47	5.07	12.36	13.78
Ccdc127	Housekeeping	409.94	412.59	395.18	391.44	407.23	366.22	425.14	396.93	389.1	390.85	447.61	406.97	374.96	355.26	371.58	342.97	333.32	383.73	377.42	344.78	396.16	395.2	384.15	336.35
Cnot10	Housekeeping	293.9	294.86	328.13	301.22	265.96	319.95	325.84	351.93	277.08	298.88	356.79	311.01	323.83	332.92	323.99	300.09	353.7	319.18	360.2	368.56	323.28	331.87	320.13	298.46
Csnk2a2	Housekeeping	318.46	265.7	294.22	274.38	307.05	255.96	266.88	245.87	299.31	279.6	321.11	299.02	267.45	234	298.68	256.12	234.34	216.97	262.21	244.91	262.55	304	253.86	303.06
Fam104a	Housekeeping	115.19	100.45	113.59	123.77	106.67	114.2	101.37	118.92	106.04	107.54	91.9	111.38	82.6	91.47	98.21	103.33	91.7	82.48	90.05	91.55	95.3	84.87	82	98.72
Gusb	Housekeeping	93.17	99.37	100.18	111.84	96.58	104.35	82.75	83.56	90.65	88.26	97.31	101.96	127.17	115.94	91.12	108.83	110.62	118.35	98	99.87	83.16	93.73	96.6	79.21
Lars	Housekeeping	256.63	281.9	235.85	253.5	261.64	269.74	275.15	271.58	276.22	271.44	233.53	274.17	262.21	227.62	279.45	223.15	231.43	267.18	246.31	257.99	244.8	245.74	256.1	234.18
Mto1	Housekeeping	134.67	156.61	159.33	156.58	167.94	152.59	157.23	139.81	141.96	163.16	166.5	168.79	183.55	189.33	191.36	204.46	192.13	188.28	161.56	139.1	181.26	177.34	176.35	199.74
Supt7l	Housekeeping	109.26	115.57	114.37	108.86	109.56	113.21	111.72	104.45	118.87	120.15	116.77	91.68	100.95	104.24	108.34	102.23	117.9	95.04	96.67	110.57	114.92	103.87	128.05	120.53
Tada2b	Housekeeping	238	245.17	240.58	234.86	231.37	239.22	251.36	282.83	227.48	251.42	212.99	217.62	190.1	234	171.11	193.47	155.74	234.9	241.02	210.44	214.9	188.74	194.32	226.14
Tbp	Housekeeping	155	141.49	145.93	139.43	159.29	160.47	151.02	171.95	164.19	169.84	143.8	155.94	132.41	161.67	148.83	151.7	149.92	112.97	139.05	170.01	166.31	138.07	148.27	133.16
Xpnpep1	Housekeeping	399.77	356.42	357.32	381	399.3	353.42	389.97	342.29	395.09	348.58	381.66	391.55	465.42	473.32	425.24	478.17	593.87	586.35	489.98	482.69	448.48	500.34	486.37	472.95
NEG_A	Negative	29	18	33	32	32	22	26	14	21	25	27	27	14	18	22	21	16	7	16	19	16	14	15	13
NEG_B	Negative	18	13	16	13	31	9	11	8	29	16	17	20	12	15	12	10	10	11	12	11	12	7	13	18
NEG_C	Negative	21	14	17	17	19	11	11	8	15	14	16	12	12	9	15	6	5	6	8	11	7	9	9	9
NEG_D	Negative	10	9	18	17	14	6	7	5	18	14	11	7	6	12	15	12	7	5	5	14	9	9	7	13
NEG_E	Negative	32	19	35	39	30	13	23	10	39	21	30	27	18	25	21	20	19	9	11	13	18	17	30	22
NEG_F	Negative	39	22	38	41	39	30	28	15	29	43	37	20	28	24	25	23	19	11	21	25	29	17	16	25
NEG_G	Negative	5	12	4	9	6	5	7	6	6	9	4	9	10	12	6	12	13	14	7	16	10	19	9	12
NEG_H	Negative	12	15	14	7	12	7	13	9	6	8	13	9	13	10	5	5	6	10	8	9	5	12	11	14
POS_A	Positive	40879	33520	42619	42804	43427	33174	29906	22393	40528	42328	40811	37919	17883	17208	23164	17684	12972	10399	16515	17126	22597	18546	19949	20375
POS_B	Positive	14457	12924	15267	15289	15268	12719	11100	9110	14560	15447	14496	13247	6800	6698	8595	6480	4830	3992	6276	6750	8380	6689	7504	7485
POS_C	Positive	3592	3101	3849	3774	3804	3085	2898	2217	3530	3721	3606	3314	3198	2989	3206	3190	2956	2150	2642	3261	3241	2754	3334	2955
POS_D	Positive	757	629	820	769	799	667	554	448	743	784	737	728	543	481	646	530	444	315	442	519	615	519	544	524
POS_E	Positive	173	162	171	171	186	172	126	102	165	171	189	130	98	94	112	80	84	91	101	91	101	99	110	91
POS_F	Positive	118	123	137	139	159	109	109	70	143	143	152	138	54	75	75	73	52	42	73	73	85	79	79	76
